# Supplementary material for: Bolbase: a comprehensive genomics database for Brassica oleracea
Source: BMC Genomics. 2013 Sep 30;14:664. doi: 10.1186/1471-2164-14-664 (PMC3849793; doi:10.1186/1471-2164-14-664)
Supplement: Additional file 1 — Summary of syntenic regions inBrassica oleracea,Brassica rapa,andArabidopsis thaliana. In this Excel file, the "A.thaliana-B.oleracea_aligns" sheet is a summary of syntenic regions between the B. oleracea and A. thaliana genomes; the "B.oleracea-B.rapa_aligns" sheet is a summary of syntenic regions between the B. oleracea and B. rapa genomes; and the "A.thaliana-B.rapa_aligns" sheet is a summary of syntenic regions between the B. rapa and A. thaliana genomes. [file 1471-2164-14-664-S1.xls]

## Sheet: A.thalian-B.oleracea_aligns
#num	T_name	T_star	T_end	T_mid	Q_name	Q_star	Q_end	Q_mid	stand	T_gene	Q_gene	Score	E_value	Gene_num	T_block_len	Q_block_len	T_range	Q_range
0	Chr1	21263420	22327359	2.17954e+07	C01	19705347	22433011	21069179	+	AT1G56720.1-AT1G60600.1	Bol014075-Bol036614	2203	7e-129	61	1063940	2727665	1~2Mbp	2~5Mbp
1	Chr1	22564500	22903837	2.27342e+07	C01	22458509	23419218	2.29389e+07	+	AT1G61210.1-AT1G61960.1	Bol013732-Bol013790	1246	2e-57	33	339338	960710	<1Mbp	<1Mbp
2	Chr1	19294838	19673644	19484241	C01	32559341	33576943	33068142	+	AT1G51930.1-AT1G52830.1	Bol034797-Bol034711	874	3.9e-44	25	378807	1017603	<1Mbp	1~2Mbp
16	Chr1	18123459	18626395	18374927	C01	30315377	31413577	30864477	-	AT1G49000.1-AT1G50280.1	Bol031038-Bol030950	787	2.5e-66	23	502937	1098201	<1Mbp	1~2Mbp
17	Chr1	17874512	18065031	1.79698e+07	C01	31576775	32196219	31886497	-	AT1G48370.1-AT1G48840.1	Bol030934-Bol030870	533	1.5e-37	15	190520	619445	<1Mbp	<1Mbp
18	Chr1	18876837	19175189	19026013	C01	29136370	29970680	29553525	-	AT1G50930.1-AT1G51700.1	Bol018793-Bol018839	477	1.2e-32	14	298353	834311	<1Mbp	<1Mbp
24	Chr1	26932905	28884566	2.79087e+07	C02	14474580	19426376	16950478	+	AT1G71490.1-AT1G76900.2	Bol034965-Bol039210	7573	0	202	1951662	4951797	1~2Mbp	2~5Mbp
25	Chr1	25684314	26226652	25955483	C02	12127295	13913455	13020375	+	AT1G68480.1-AT1G69710.1	Bol028669-Bol028544	2640	1.9e-152	69	542339	1786161	<1Mbp	1~2Mbp
26	Chr1	29012717	29560912	2.92868e+07	C02	19642748	20894484	20268616	+	AT1G77220.1-AT1G78580.1	Bol019032-Bol018953	2081	1.5e-111	55	548196	1251737	<1Mbp	1~2Mbp
27	Chr1	25276294	25561212	25418753	C02	11418207	12267878	1.1843e+07	+	AT1G67480.2-AT1G68190.1	Bol010457-Bol028665	1158	2.3e-59	31	284919	849672	<1Mbp	<1Mbp
28	Chr1	6622094	7160526	6891310	C02	17696373	18938805	18317589	+	AT1G19180.1-AT1G20650.1	Bol039351-Bol039241	1083	3.4e-53	31	538433	1242433	<1Mbp	1~2Mbp
29	Chr1	26679975	26837308	2.67586e+07	C02	13986519	14557392	1.4272e+07	+	AT1G70750.1-AT1G71200.1	Bol034998-Bol034955	915	2.2e-44	24	157334	570874	<1Mbp	<1Mbp
30	Chr1	5891324	6257900	6074612	C02	15709090	16790184	16249637	+	AT1G17230.1-AT1G18180.1	Bol034886-Bol039417	882	1.3e-42	25	366577	1081095	<1Mbp	1~2Mbp
31	Chr1	18554641	18744725	18649683	C02	21343047	21580670	2.14619e+07	+	AT1G50090.1-AT1G50610.1	Bol011774-Bol011796	641	7.9e-25	17	190085	237624	<1Mbp	<1Mbp
40	Chr1	7886542	8215516	8051029	C02	14012380	15529190	14770785	-	AT1G22330.1-AT1G23170.1	Bol034994-Bol034891	598	1.3e-47	18	328975	1516811	<1Mbp	1~2Mbp
41	Chr1	4856778	4952927	4.90485e+06	C02	35240032	35579699	3.54099e+07	-	AT1G14210.1-AT1G14460.1	Bol015153-Bol015183	477	2.9e-30	13	96150	339668	<1Mbp	<1Mbp
42	Chr1	2276270	2632871	2.45457e+06	C02	6314256	8101768	7208012	-	AT1G07410.1-AT1G08340.1	Bol036045-Bol015498	460	8.8e-39	16	356602	1787513	<1Mbp	1~2Mbp
43	Chr1	920950	1128168	1024559	C02	28229509	29385802	2.88077e+07	-	AT1G03700.1-AT1G04230.1	Bol024201-Bol024135	429	2.1e-30	13	207219	1156294	<1Mbp	1~2Mbp
44	Chr1	5124742	5228202	5176472	C02	33873063	34539238	3.42062e+07	-	AT1G14860.1-AT1G15190.1	Bol014860-Bol014794	412	4.7e-27	12	103461	666176	<1Mbp	<1Mbp
45	Chr1	19018979	19094306	1.90566e+07	C02	21412237	21816552	2.16144e+07	-	AT1G51310.1-AT1G51480.1	Bol011780-Bol011812	373	3.3e-21	10	75328	404316	<1Mbp	<1Mbp
57	Chr1	9636594	10831482	10234038	C03	43707783	45782742	4.47453e+07	+	AT1G27690.1-AT1G30570.1	Bol008453-Bol016086	4256	9.4e-270	114	1194889	2074960	1~2Mbp	2~5Mbp
58	Chr1	19333159	20270107	19801633	C03	55678147	57195390	5.64368e+07	+	AT1G52000.1-AT1G54290.1	Bol035042-Bol035172	2579	1.3e-148	71	936949	1517244	<1Mbp	1~2Mbp
59	Chr1	20553011	20838778	2.06959e+07	C03	57197791	57771693	57484742	+	AT1G55080.1-AT1G55740.1	Bol035173-Bol035230	1406	2.8e-71	37	285768	573903	<1Mbp	<1Mbp
60	Chr1	8600465	8935460	8.76796e+06	C03	43131775	43835034	4.34834e+07	+	AT1G24265.2-AT1G25440.1	Bol005281-Bol008435	1187	3.3e-57	32	334996	703260	<1Mbp	<1Mbp
61	Chr1	22285572	22518287	2.24019e+07	C03	52272615	52939413	52606014	+	AT1G60490.1-AT1G61110.1	Bol014379-Bol014315	1043	2.4e-49	28	232716	666799	<1Mbp	<1Mbp
62	Chr1	21138530	21655439	2.1397e+07	C03	51164755	52251920	5.17083e+07	+	AT1G56440.1-AT1G58340.1	Bol010648-Bol016270	722	4.9e-33	21	516910	1087166	<1Mbp	1~2Mbp
63	Chr1	17798431	18042744	1.79206e+07	C03	22539239	22923809	22731524	+	AT1G48210.1-AT1G48780.1	Bol022937-Bol022895	652	4e-28	18	244314	384571	<1Mbp	<1Mbp
64	Chr1	18542130	18927646	18734888	C03	23256481	23912597	23584539	+	AT1G50040.1-AT1G51060.1	Bol026691-Bol026644	544	2.9e-25	16	385517	656117	<1Mbp	<1Mbp
74	Chr1	8889110	9225775	9.05744e+06	C03	40139727	40648922	4.03943e+07	-	AT1G25350.1-AT1G26690.1	Bol024935-Bol024987	1195	4.1e-101	32	336666	509196	<1Mbp	<1Mbp
75	Chr1	497976	918064	708020	C03	17927413	19030318	1.84789e+07	-	AT1G02450.1-AT1G03680.1	Bol030593-Bol030700	774	6.4e-66	23	420089	1102906	<1Mbp	1~2Mbp
76	Chr1	19638331	20031566	1.98349e+07	C03	16593245	17162326	1.68778e+07	-	AT1G52710.1-AT1G53650.1	Bol025713-Bol025766	680	5.1e-53	20	393236	569082	<1Mbp	<1Mbp
77	Chr1	1762734	1914895	1.83881e+06	C03	8328249	8706512	8.51738e+06	-	AT1G05840.1-AT1G06250.1	Bol004638-Bol039794	448	7.8e-30	13	152162	378264	<1Mbp	<1Mbp
89	Chr1	25239117	25670182	2.54546e+07	C04	10035600	10824182	10429891	+	AT1G67370.1-AT1G68460.1	Bol027870-Bol027803	1397	5.6e-77	38	431066	788583	<1Mbp	<1Mbp
90	Chr1	10463403	10989504	1.07265e+07	C04	20912568	21453793	2.11832e+07	+	AT1G29890.2-AT1G30860.1	Bol027346-Bol027399	591	9.3e-26	18	526102	541226	<1Mbp	<1Mbp
99	Chr1	1913256	2402873	2.15806e+06	C04	31710428	33905278	32807853	-	AT1G06250.1-AT1G07745.2	Bol033224-Bol014143	1232	5.3e-120	36	489618	2194851	<1Mbp	2~5Mbp
100	Chr1	1818447	2128060	1.97325e+06	C04	17649435	18889101	18269268	-	AT1G05990.1-AT1G06923.1	Bol006709-Bol008235	643	1.1e-52	19	309614	1239667	<1Mbp	1~2Mbp
101	Chr1	1541348	1786292	1663820	C04	33701000	34643392	34172196	-	AT1G05291.1-AT1G05894.1	Bol014164-Bol014079	634	8.2e-47	18	244945	942393	<1Mbp	<1Mbp
102	Chr1	11649	298120	154884	C04	40445343	40832265	40638804	-	AT1G01030.1-AT1G01820.1	Bol021746-Bol021809	537	2.8e-38	16	286472	386923	<1Mbp	<1Mbp
103	Chr1	1167457	1333567	1250512	C04	19664500	20632221	2.01484e+07	-	AT1G04360.1-AT1G04750.1	Bol013512-Bol027308	490	5.6e-36	14	166111	967722	<1Mbp	<1Mbp
104	Chr1	17802863	17928930	1.78659e+07	C04	13856851	14237184	1.4047e+07	-	AT1G48220.1-AT1G48490.2	Bol038635-Bol038678	484	3.5e-30	13	126068	380334	<1Mbp	<1Mbp
105	Chr1	11565518	11821710	11693614	C04	21598202	21825121	2.17117e+07	-	AT1G32150.1-AT1G32690.1	Bol027422-Bol027451	451	7.3e-29	13	256193	226920	<1Mbp	<1Mbp
119	Chr1	400035	2965972	1.683e+06	C05	270715	3365448	1.81808e+06	+	AT1G02130.1-AT1G09180.1	Bol040709-Bol041263	16168	0	419	2565938	3094734	2~5Mbp	2~5Mbp
120	Chr1	4890118	6008266	5449192	C05	5034477	7130506	6.08249e+06	+	AT1G14330.1-AT1G17480.1	Bol038028-Bol038316	8432	0	217	1118149	2096030	1~2Mbp	2~5Mbp
121	Chr1	6125356	7289778	6707567	C05	13735892	16366585	1.50512e+07	+	AT1G17790.1-AT1G20920.2	Bol030820-Bol027004	7233	0	187	1164423	2630694	1~2Mbp	2~5Mbp
122	Chr1	7386839	7830318	7.60858e+06	C05	16419418	17463923	1.69417e+07	+	AT1G21100.1-AT1G22180.3	Bol020664-Bol009721	2636	4.7e-154	68	443480	1044506	<1Mbp	1~2Mbp
123	Chr1	27954231	28717416	2.83358e+07	C05	14221242	16366585	1.52939e+07	+	AT1G74360.1-AT1G76520.1	Bol030754-Bol027004	2518	2.2e-138	69	763186	2145344	<1Mbp	2~5Mbp
124	Chr1	19520728	19991135	1.97559e+07	C05	27629373	28724462	2.81769e+07	+	AT1G52410.2-AT1G53570.3	Bol011206-Bol005086	1336	1.3e-68	37	470408	1095090	<1Mbp	1~2Mbp
125	Chr1	4608196	4800283	4.70424e+06	C05	3962888	4241533	4.10221e+06	+	AT1G13440.1-AT1G14000.1	Bol010398-Bol010357	1191	2.4e-54	31	192088	278646	<1Mbp	<1Mbp
126	Chr1	28822186	29339755	2.9081e+07	C05	16419418	17459546	16939482	+	AT1G76790.1-AT1G78020.1	Bol020664-Bol009720	1053	4.8e-53	30	517570	1040129	<1Mbp	1~2Mbp
127	Chr1	8398115	8569996	8.48406e+06	C05	17650126	18020132	17835129	+	AT1G23740.1-AT1G24190.1	Bol005763-Bol005803	909	3.7e-41	24	171882	370007	<1Mbp	<1Mbp
128	Chr1	30092924	30400340	30246632	C05	5777796	6215709	5.99675e+06	+	AT1G80000.1-AT1G80900.1	Bol038126-Bol038189	822	2.3e-38	23	307417	437914	<1Mbp	<1Mbp
129	Chr1	20560284	20830640	20695462	C05	29237186	29681962	29459574	+	AT1G55110.1-AT1G55720.1	Bol040414-Bol040372	675	5.8e-29	19	270357	444777	<1Mbp	<1Mbp
130	Chr1	20029029	20267293	20148161	C05	28577302	29166979	2.88721e+07	+	AT1G53650.1-AT1G54280.1	Bol005096-Bol040422	593	5.7e-28	17	238265	589678	<1Mbp	<1Mbp
131	Chr1	27691893	27896355	27794124	C05	13973148	14223893	1.40985e+07	+	AT1G73660.1-AT1G74170.1	Bol030797-Bol030754	501	4.4e-21	14	204463	250746	<1Mbp	<1Mbp
138	Chr1	2936528	3985215	3.46087e+06	C05	24991074	26433437	2.57123e+07	-	AT1G09100.1-AT1G11790.1	Bol036627-Bol036859	6361	0	165	1048688	1442364	1~2Mbp	1~2Mbp
139	Chr1	3631	291094	147362	C05	1002	364693	182848	-	AT1G01010.1-AT1G01790.1	Bol040666-Bol040727	2181	3.9e-196	56	287464	363692	<1Mbp	<1Mbp
140	Chr1	10310245	10819362	1.05648e+07	C05	10804885	12301290	1.15531e+07	-	AT1G29470.1-AT1G30540.1	Bol022573-Bol022473	2164	1.7e-207	57	509118	1496406	<1Mbp	1~2Mbp
141	Chr1	11532533	11990482	1.17615e+07	C05	9327247	10792130	1.00597e+07	-	AT1G32060.1-AT1G33080.1	Bol022181-Bol022267	1776	2.7e-163	47	457950	1464884	<1Mbp	1~2Mbp
142	Chr1	4010779	4328481	4169630	C05	3354166	3961539	3.65785e+06	-	AT1G11890.1-AT1G12710.1	Bol041259-Bol010399	1614	2e-139	42	317703	607374	<1Mbp	<1Mbp
143	Chr1	29467437	29993724	2.97306e+07	C05	6238145	6991595	6614870	-	AT1G78320.1-AT1G79700.2	Bol038193-Bol038293	1441	2.9e-134	40	526288	753451	<1Mbp	<1Mbp
144	Chr1	11625700	12030539	1.18281e+07	C05	12298520	13647565	1.2973e+07	-	AT1G32240.1-AT1G33170.1	Bol022473-Bol020919	1100	2.4e-93	30	404840	1349046	<1Mbp	1~2Mbp
145	Chr1	22997826	23392851	2.31953e+07	C05	3354166	3957841	3.656e+06	-	AT1G62260.1-AT1G63090.1	Bol041259-Bol010401	869	2e-67	24	395026	603676	<1Mbp	<1Mbp
146	Chr1	18542130	18927646	18734888	C05	21926881	23017045	22471963	-	AT1G50040.1-AT1G51060.1	Bol038472-Bol018129	768	5e-63	22	385517	1090165	<1Mbp	1~2Mbp
147	Chr1	22314170	22641016	22477593	C05	25164508	25520855	2.53427e+07	-	AT1G60590.1-AT1G61360.1	Bol036652-Bol036708	612	5.8e-46	18	326847	356348	<1Mbp	<1Mbp
148	Chr1	18953458	19203224	19078341	C05	19759532	20974834	20367183	-	AT1G51170.1-AT1G51770.2	Bol038370-Bol038441	589	7.9e-43	17	249767	1215303	<1Mbp	1~2Mbp
149	Chr1	21089844	21438889	2.12644e+07	C05	26021124	26306657	2.61639e+07	-	AT1G56340.1-AT1G57943.1	Bol036790-Bol036852	578	6.7e-44	17	349046	285534	<1Mbp	<1Mbp
150	Chr1	2359549	2432034	2.39579e+06	C05	2681000	2767805	2.7244e+06	-	AT1G07650.1-AT1G07870.1	Bol041146-Bol041164	574	1e-34	15	72486	86806	<1Mbp	<1Mbp
151	Chr1	12237878	12592737	1.24153e+07	C05	7196253	9300555	8248404	-	AT1G33760.1-AT1G34440.1	Bol031942-Bol032021	533	5.2e-43	16	354860	2104303	<1Mbp	2~5Mbp
152	Chr1	18305541	18477643	18391592	C05	23207700	23856219	2.3532e+07	-	AT1G49450.1-AT1G49900.1	Bol018113-Bol013880	457	7.6e-32	13	172103	648520	<1Mbp	<1Mbp
162	Chr1	9481532	10382123	9.93183e+06	C06	16124572	17799728	16962150	+	AT1G27290.2-AT1G29690.1	Bol041763-Bol041902	3151	3.2e-191	85	900592	1675157	<1Mbp	1~2Mbp
163	Chr1	8651407	9439417	9045412	C06	20489907	23030366	2.17601e+07	+	AT1G24400.1-AT1G27170.2	Bol043234-Bol004405	2735	1.9e-167	74	788011	2540460	<1Mbp	2~5Mbp
164	Chr1	9481532	9626004	9553768	C06	3932374	4248630	4090502	+	AT1G27290.2-AT1G27660.1	Bol016007-Bol015965	785	9.4e-35	21	144473	316257	<1Mbp	<1Mbp
165	Chr1	26485306	26951547	2.67184e+07	C06	23181726	24062700	23622213	+	AT1G70310.1-AT1G71691.1	Bol012268-Bol005591	694	3.7e-30	21	466242	880975	<1Mbp	<1Mbp
166	Chr1	17077448	17298817	1.71881e+07	C06	39627877	40329780	3.99788e+07	+	AT1G45150.1-AT1G47200.1	Bol037050-Bol037026	515	7.8e-21	14	221370	701904	<1Mbp	<1Mbp
176	Chr1	4638514	5194203	4.91636e+06	C06	29588451	31323114	3.04558e+07	-	AT1G13560.1-AT1G15100.1	Bol007951-Bol042732	1468	1.5e-145	42	555690	1734664	<1Mbp	1~2Mbp
177	Chr1	7981740	8352791	8.16727e+06	C06	23337504	23992051	2.36648e+07	-	AT1G22590.1-AT1G23550.1	Bol012280-Bol012341	1411	2.8e-123	38	371052	654548	<1Mbp	<1Mbp
178	Chr1	8894428	9492572	9193500	C06	30075131	32045393	31060262	-	AT1G25360.1-AT1G27320.1	Bol004693-Bol042788	583	3.2e-52	20	598145	1970263	<1Mbp	1~2Mbp
179	Chr1	17970678	18187529	1.80791e+07	C06	18381853	19036840	1.87093e+07	-	AT1G48610.1-AT1G49180.1	Bol005229-Bol043172	574	6.1e-40	16	216852	654988	<1Mbp	<1Mbp
180	Chr1	25725455	26269013	25997234	C06	30574206	31914408	31244307	-	AT1G68550.1-AT1G69790.1	Bol007200-Bol042768	562	1.3e-45	18	543559	1340203	<1Mbp	1~2Mbp
181	Chr1	8400151	8563495	8481823	C06	22909530	23207897	2.30587e+07	-	AT1G23750.1-AT1G24180.1	Bol004391-Bol012271	509	9.6e-33	14	163345	298368	<1Mbp	<1Mbp
182	Chr1	17691834	17916098	17803966	C06	19064107	19888135	19476121	-	AT1G47980.1-AT1G48470.1	Bol043173-Bol043207	459	5.7e-30	13	224265	824029	<1Mbp	<1Mbp
183	Chr1	8593642	8665289	8.62947e+06	C06	16012970	16099745	1.60564e+07	-	AT1G24260.1-AT1G24450.1	Bol041748-Bol041761	422	5.2e-22	11	71648	86776	<1Mbp	<1Mbp
184	Chr1	25982330	26183198	26082764	C06	33887555	34385026	3.41363e+07	-	AT1G69120.1-AT1G69600.1	Bol042994-Bol043045	378	3.7e-23	11	200869	497472	<1Mbp	<1Mbp
197	Chr1	16847781	18009989	17428885	C07	37655362	40697763	3.91766e+07	+	AT1G44414.1-AT1G48690.1	Bol044941-Bol044858	2966	1.1e-175	81	1162209	3042402	1~2Mbp	2~5Mbp
198	Chr1	29990336	30418323	3.02043e+07	C07	29879139	30642900	3.0261e+07	+	AT1G79700.2-AT1G80960.2	Bol008611-Bol021490	2114	1.2e-116	56	427988	763762	<1Mbp	<1Mbp
199	Chr1	5453245	5870840	5.66204e+06	C07	7443	759450	383446	+	AT1G15850.1-AT1G17170.1	Bol038586-Bol027486	1763	5.9e-97	48	417596	752008	<1Mbp	<1Mbp
200	Chr1	20574480	20966341	2.07704e+07	C07	18588101	19021416	1.88048e+07	+	AT1G55150.1-AT1G56050.1	Bol013358-Bol013312	1339	1.6e-69	36	391862	433316	<1Mbp	<1Mbp
201	Chr1	5306061	5791534	5.5488e+06	C07	30044554	31249584	30647069	+	AT1G15440.1-AT1G16930.1	Bol021430-Bol021550	1310	2.2e-72	37	485474	1205031	<1Mbp	1~2Mbp
202	Chr1	8074231	8438745	8256488	C07	4201241	5035178	4.61821e+06	+	AT1G22810.1-AT1G23880.1	Bol026348-Bol032986	1144	1.3e-58	32	364515	833938	<1Mbp	<1Mbp
203	Chr1	25193704	25451012	25322358	C07	2414936	2930879	2.67291e+06	+	AT1G67300.1-AT1G67870.1	Bol027745-Bol026129	1054	2.5e-54	28	257309	515944	<1Mbp	<1Mbp
204	Chr1	12010901	12371553	12191227	C07	22983214	24412371	2.36978e+07	+	AT1G33120.1-AT1G34030.1	Bol031603-Bol031658	1037	1.5e-52	28	360653	1429158	<1Mbp	1~2Mbp
205	Chr1	30314536	30415113	3.03648e+07	C07	2001	140654	71327.5	+	AT1G80650.1-AT1G80950.1	Bol038588-Bol038560	860	9.7e-36	22	100578	138654	<1Mbp	<1Mbp
206	Chr1	20127634	20270107	2.01989e+07	C07	18188395	18598617	18393506	+	AT1G53900.1-AT1G54290.1	Bol019450-Bol013356	590	1.1e-25	16	142474	410223	<1Mbp	<1Mbp
215	Chr1	28174378	29999045	2.90867e+07	C07	142683	2462610	1.30265e+06	-	AT1G75030.1-AT1G79720.1	Bol038559-Bol027758	11327	0	292	1824668	2319928	1~2Mbp	2~5Mbp
216	Chr1	27217477	28175383	27696430	C07	2944597	4226535	3585566	-	AT1G72300.1-AT1G75030.1	Bol026130-Bol026354	6263	0	162	957907	1281939	<1Mbp	1~2Mbp
217	Chr1	26973567	28530790	2.77522e+07	C07	31966095	34532087	33249091	-	AT1G71710.1-AT1G76010.1	Bol039871-Bol040105	5813	0	155	1557224	2565993	1~2Mbp	2~5Mbp
218	Chr1	25473544	26300472	25887008	C07	7048411	8644772	7.84659e+06	-	AT1G67920.1-AT1G69850.1	Bol023886-Bol024081	4744	0	123	826929	1596362	<1Mbp	1~2Mbp
219	Chr1	6679281	7915003	7297142	C07	777929	2462610	1.62027e+06	-	AT1G19320.1-AT1G22410.1	Bol027493-Bol027758	3377	0	93	1235723	1684682	1~2Mbp	1~2Mbp
220	Chr1	19470033	20270107	19870070	C07	20609629	22471986	2.15408e+07	-	AT1G52290.1-AT1G54290.1	Bol039055-Bol031572	3344	0	89	800075	1862358	<1Mbp	1~2Mbp
221	Chr1	26266609	26939106	2.66029e+07	C07	4201241	5347428	4.77433e+06	-	AT1G69790.1-AT1G71520.1	Bol026348-Bol032945	3317	0	87	672498	1146188	<1Mbp	1~2Mbp
222	Chr1	19206711	20118485	19662598	C07	9674200	11706600	10690400	-	AT1G51790.1-AT1G53880.1	Bol006028-Bol026802	2881	3.3e-308	78	911775	2032401	<1Mbp	2~5Mbp
223	Chr1	25861123	26755359	26308241	C07	34565514	35824044	35194779	-	AT1G68810.1-AT1G70950.1	Bol017434-Bol017324	2035	2.6e-210	57	894237	1258531	<1Mbp	1~2Mbp
224	Chr1	29364249	29999045	29681647	C07	30636415	31384453	31010434	-	AT1G78080.1-AT1G79720.1	Bol021489-Bol039815	1993	5.8e-195	54	634797	748039	<1Mbp	<1Mbp
225	Chr1	18920658	19482674	19201666	C07	12189454	13193600	12691527	-	AT1G51040.1-AT1G52315.1	Bol019470-Bol019547	1875	6.4e-177	50	562017	1004147	<1Mbp	1~2Mbp
226	Chr1	24248828	24928803	2.45888e+07	C07	8509549	9408852	8.9592e+06	-	AT1G65290.1-AT1G66810.1	Bol024054-Bol012583	1751	9.2e-173	48	679976	899304	<1Mbp	<1Mbp
227	Chr1	20554352	21025883	2.07901e+07	C07	19743490	20591204	20167347	-	AT1G55090.1-AT1G56170.1	Bol038982-Bol039054	1687	1.7e-155	45	471532	847715	<1Mbp	<1Mbp
228	Chr1	5891324	7007651	6.44949e+06	C07	31966095	34193489	33079792	-	AT1G17230.1-AT1G20220.1	Bol039871-Bol040075	1573	9.5e-169	48	1116328	2227395	1~2Mbp	2~5Mbp
229	Chr1	18591204	18884225	1.87377e+07	C07	24535230	25384509	2.49599e+07	-	AT1G50200.1-AT1G50950.1	Bol010112-Bol010171	1463	3.4e-122	38	293022	849280	<1Mbp	<1Mbp
230	Chr1	28586773	29005091	28795932	C07	31382655	31936032	3.16593e+07	-	AT1G76180.1-AT1G77200.1	Bol039815-Bol039869	1374	3.9e-119	37	418319	553378	<1Mbp	<1Mbp
231	Chr1	6244384	6703368	6473876	C07	2767960	3653221	3.21059e+06	-	AT1G18150.1-AT1G19390.1	Bol026112-Bol026259	1101	1e-102	32	458985	885262	<1Mbp	<1Mbp
232	Chr1	17995948	18484233	1.82401e+07	C07	25310744	26474856	25892800	-	AT1G48660.1-AT1G49920.1	Bol010166-Bol016724	1062	4.3e-97	30	488286	1164113	<1Mbp	1~2Mbp
233	Chr1	5891324	6224151	6.05774e+06	C07	3518457	4226535	3872496	-	AT1G17230.1-AT1G18080.1	Bol026239-Bol026354	1042	3.1e-90	29	332828	708079	<1Mbp	<1Mbp
234	Chr1	12417176	12765638	12591407	C07	14781659	15508177	15144918	-	AT1G34110.1-AT1G34790.1	Bol015699-Bol005413	813	2.4e-60	22	348463	726519	<1Mbp	<1Mbp
235	Chr1	19064768	19211417	1.91381e+07	C07	22468135	22855125	22661630	-	AT1G51420.1-AT1G51790.1	Bol031572-Bol031596	688	1.1e-44	18	146650	386991	<1Mbp	<1Mbp
236	Chr1	18375538	18614162	18494850	C07	13031381	13659263	13345322	-	AT1G49640.1-AT1G50240.2	Bol019538-Bol015624	652	5.2e-48	18	238625	627883	<1Mbp	<1Mbp
237	Chr1	9086853	9390042	9.23845e+06	C07	7048411	7804493	7426452	-	AT1G26260.2-AT1G27040.1	Bol023886-Bol023974	571	7.6e-44	17	303190	756083	<1Mbp	<1Mbp
238	Chr1	7233768	7427041	7.3304e+06	C07	31472334	31865935	3.16691e+07	-	AT1G20816.1-AT1G21210.1	Bol039826-Bol039861	516	2.2e-33	14	193274	393602	<1Mbp	<1Mbp
239	Chr1	8845231	9038246	8.94174e+06	C07	8058795	8560679	8309737	-	AT1G25240.1-AT1G26130.1	Bol023997-Bol024064	370	4.1e-25	11	193016	501885	<1Mbp	<1Mbp
243	Chr1	2646189	3698013	3172101	C08	16527338	18299207	1.74133e+07	+	AT1G08410.1-AT1G11080.1	Bol021095-Bol022014	4676	7.4e-287	124	1051825	1771870	1~2Mbp	1~2Mbp
244	Chr1	6002912	6698824	6350868	C08	20493552	21271335	2.08824e+07	+	AT1G17470.1-AT1G19380.1	Bol013261-Bol013148	3439	4.6e-196	90	695913	777784	<1Mbp	<1Mbp
245	Chr1	4739873	5598447	5169160	C08	19125098	19773949	1.94495e+07	+	AT1G13830.1-AT1G16370.1	Bol029180-Bol029274	2802	1.6e-170	77	858575	648852	<1Mbp	<1Mbp
246	Chr1	4031574	4621580	4326577	C08	18308365	19081454	1.86949e+07	+	AT1G11940.1-AT1G13470.1	Bol029087-Bol029174	2429	2e-130	64	590007	773090	<1Mbp	<1Mbp
247	Chr1	3631	422437	213034	C08	41132226	41485735	4.1309e+07	+	AT1G01010.1-AT1G02205.1	Bol018440-Bol018504	2033	2.5e-108	54	418807	353510	<1Mbp	<1Mbp
248	Chr1	5675704	5984013	5.82986e+06	C08	19775082	20158534	19966808	+	AT1G16610.1-AT1G17430.1	Bol029275-Bol029326	1401	1.9e-72	37	308310	383453	<1Mbp	<1Mbp
249	Chr1	17723452	18133925	1.79287e+07	C08	7806111	9159303	8482707	+	AT1G48050.1-AT1G49010.1	Bol021857-Bol021918	1327	1.1e-71	36	410474	1353193	<1Mbp	1~2Mbp
250	Chr1	7094833	7437342	7.26609e+06	C08	21556685	21924097	21740391	+	AT1G20480.1-AT1G21245.1	Bol006991-Bol007036	1212	2.5e-60	32	342510	367413	<1Mbp	<1Mbp
251	Chr1	27700050	28195933	2.7948e+07	C08	20643441	21268736	2.09561e+07	+	AT1G73670.1-AT1G75110.1	Bol013238-Bol013149	974	3.9e-42	28	495884	625296	<1Mbp	<1Mbp
252	Chr1	9241435	9458026	9.34973e+06	C08	22369977	22757747	22563862	+	AT1G26730.1-AT1G27210.1	Bol008726-Bol008693	911	2.3e-39	24	216592	387771	<1Mbp	<1Mbp
253	Chr1	18166147	18463785	18314966	C08	150163	1086135	618149	+	AT1G49100.1-AT1G49870.2	Bol005730-Bol023439	806	5.5e-31	22	297639	935973	<1Mbp	<1Mbp
254	Chr1	28623443	28911564	2.87675e+07	C08	21556685	22045991	21801338	+	AT1G76290.1-AT1G76950.1	Bol006991-Bol023604	803	9.8e-39	22	288122	489307	<1Mbp	<1Mbp
255	Chr1	23026776	23303162	23164969	C08	18308365	18648942	1.84787e+07	+	AT1G62305.1-AT1G62910.1	Bol029087-Bol029121	572	2.2e-24	16	276387	340578	<1Mbp	<1Mbp
256	Chr1	29650454	29979350	29814902	C08	37083395	37269298	3.71763e+07	+	AT1G78870.2-AT1G79670.1	Bol009804-Bol009838	543	1.7e-22	16	328897	185904	<1Mbp	<1Mbp
258	Chr1	16764405	17090545	16927475	C08	7312430	8108538	7710484	+	AT1G44100.1-AT1G45160.1	Bol033411-Bol021870	447	6.2e-21	13	326141	796109	<1Mbp	<1Mbp
266	Chr1	3009941	6730931	4870436	C08	36203949	39772111	37988030	-	AT1G09320.1-AT1G19440.1	Bol044833-Bol006584	14955	0	399	3720991	3568163	2~5Mbp	2~5Mbp
267	Chr1	427548	1403112	915330	C08	40439148	41133334	40786241	-	AT1G02210.1-AT1G04945.1	Bol018331-Bol018440	3098	0	84	975565	694187	<1Mbp	<1Mbp
268	Chr1	1607357	2374545	1990951	C08	1356352	2320189	1.83827e+06	-	AT1G05470.1-AT1G07670.1	Bol023403-Bol011541	2848	2.4e-302	77	767189	963838	<1Mbp	<1Mbp
269	Chr1	880496	1537525	1.20901e+06	C08	2372117	3045158	2.70864e+06	-	AT1G03530.1-AT1G05280.1	Bol011542-Bol011633	2477	6.9e-246	66	657030	673042	<1Mbp	<1Mbp
270	Chr1	2276270	2936586	2606428	C08	39797084	40235174	40016129	-	AT1G07410.1-AT1G09090.1	Bol006582-Bol018290	2358	4.8e-240	64	660317	438091	<1Mbp	<1Mbp
271	Chr1	1454969	1807471	1631220	C08	40198389	40432123	40315256	-	AT1G05065.1-AT1G05950.1	Bol018282-Bol018330	1183	3.8e-99	32	352503	233735	<1Mbp	<1Mbp
272	Chr1	6788885	7043363	6916124	C08	22001395	22274767	22138081	-	AT1G19640.1-AT1G20340.1	Bol023613-Bol023578	979	1.4e-74	26	254479	273373	<1Mbp	<1Mbp
273	Chr1	23009911	23497631	23253771	C08	38396062	38862121	3.86291e+07	-	AT1G62290.1-AT1G63350.1	Bol031422-Bol031335	708	1.7e-58	21	487721	466060	<1Mbp	<1Mbp
274	Chr1	2421216	2620452	2520834	C08	1162993	1280720	1.22186e+06	-	AT1G07820.2-AT1G08310.1	Bol023435-Bol023415	653	2.4e-45	18	199237	117728	<1Mbp	<1Mbp
275	Chr1	30151003	30403676	3.02773e+07	C08	37286401	37485164	3.73858e+07	-	AT1G80160.1-AT1G80910.1	Bol009843-Bol031562	518	2.6e-37	15	252674	198764	<1Mbp	<1Mbp
276	Chr1	28299792	28554768	28427280	C08	22001395	22250789	22126092	-	AT1G75410.1-AT1G76100.1	Bol023613-Bol023579	455	1.5e-28	13	254977	249395	<1Mbp	<1Mbp
277	Chr1	27217477	27541944	2.73797e+07	C08	36770203	36957712	3.6864e+07	-	AT1G72300.1-AT1G73230.1	Bol009753-Bol009785	451	2.4e-32	14	324468	187510	<1Mbp	<1Mbp
278	Chr1	28047576	28218330	28132953	C08	36209518	36419468	36314493	-	AT1G74660.1-AT1G75180.1	Bol045914-Bol045928	430	1.5e-26	12	170755	209951	<1Mbp	<1Mbp
279	Chr1	21662916	21868708	21765812	C08	21298773	21502336	2.14006e+07	-	AT1G58350.1-AT1G59530.1	Bol006975-Bol006989	402	2e-22	11	205793	203564	<1Mbp	<1Mbp
280	Chr1	9158380	9390042	9274211	C08	37760175	38066110	3.79131e+07	-	AT1G26500.1-AT1G27040.1	Bol031509-Bol031450	369	3.6e-22	11	231663	305936	<1Mbp	<1Mbp
281	Chr1	27700050	27984280	27842165	C08	36436035	36747222	3.65916e+07	-	AT1G73670.1-AT1G74450.1	Bol044850-Bol009747	355	7.1e-23	11	284231	311188	<1Mbp	<1Mbp
296	Chr1	428814	770684	599749	C09	566470	1299352	932911	+	AT1G02220.1-AT1G03170.1	Bol011437-Bol006088	787	2.4e-36	23	341871	732883	<1Mbp	<1Mbp
299	Chr1	22523637	23179248	2.28514e+07	C09	33802043	34889471	34345757	-	AT1G61120.1-AT1G62590.1	Bol030406-Bol030331	1033	2.5e-94	30	655612	1087429	<1Mbp	1~2Mbp
300	Chr1	3631	204335	103983	C09	197296	568461	382878	-	AT1G01010.1-AT1G01560.1	Bol011496-Bol011437	562	1.9e-40	16	200705	371166	<1Mbp	<1Mbp
301	Chr1	25982330	26411801	2.61971e+07	C09	2086010	2467579	2.27679e+06	-	AT1G69120.1-AT1G70130.1	Bol032237-Bol032290	438	5.1e-33	14	429472	381570	<1Mbp	<1Mbp
307	Chr2	9048131	9527830	9.28798e+06	C01	10858	473762	242310	+	AT2G21100.1-AT2G22430.1	Bol028781-Bol028866	1248	8.2e-61	35	479700	462905	<1Mbp	<1Mbp
308	Chr2	8118830	8559741	8.33929e+06	C01	4298534	5210334	4754434	+	AT2G18730.1-AT2G19830.1	Bol020992-Bol019597	953	1.5e-45	27	440912	911801	<1Mbp	<1Mbp
309	Chr2	13682557	13919179	13800868	C01	38144509	38324912	3.82347e+07	+	AT2G32235.1-AT2G32800.1	Bol008208-Bol008181	939	1.8e-44	25	236623	180404	<1Mbp	<1Mbp
310	Chr2	13450302	13640316	13545309	C01	38016002	38138672	38077337	+	AT2G31610.1-AT2G32060.1	Bol008230-Bol008209	762	7.1e-33	20	190015	122671	<1Mbp	<1Mbp
311	Chr2	8647813	8899835	8773824	C01	5473246	5831482	5652364	+	AT2G20030.1-AT2G20630.2	Bol019623-Bol019671	603	2.1e-25	17	252023	358237	<1Mbp	<1Mbp
312	Chr2	9812771	10132779	9972775	C01	730131	1145388	937760	+	AT2G23060.2-AT2G23800.1	Bol028900-Bol028967	477	1.6e-21	14	320009	415258	<1Mbp	<1Mbp
316	Chr2	7435088	8079360	7757224	C01	1144276	1942449	1.54336e+06	-	AT2G17090.1-AT2G18620.1	Bol028967-Bol013727	1751	1.5e-169	48	644273	798174	<1Mbp	<1Mbp
317	Chr2	10196059	10565198	1.03806e+07	C01	3681818	4283482	3982650	-	AT2G23960.1-AT2G24765.2	Bol017965-Bol018073	834	3.4e-70	24	369140	601665	<1Mbp	<1Mbp
318	Chr2	10629737	10931062	1.07804e+07	C01	3248767	3653320	3.45104e+06	-	AT2G25000.1-AT2G25670.1	Bol017889-Bol017960	770	2.8e-56	21	301326	404554	<1Mbp	<1Mbp
319	Chr2	6986834	7326221	7.15653e+06	C01	1979006	2356873	2.16794e+06	-	AT2G16090.1-AT2G16900.1	Bol013718-Bol013659	592	4e-44	17	339388	377868	<1Mbp	<1Mbp
322	Chr2	73258	350179	211718	C02	33866098	34640365	3.42532e+07	+	AT2G01060.1-AT2G01810.1	Bol014863-Bol014785	1717	1.1e-92	45	276922	774268	<1Mbp	<1Mbp
323	Chr2	469370	1000606	734988	C02	34684310	35712443	3.51984e+07	+	AT2G02000.1-AT2G03290.1	Bol015117-Bol015193	1395	2.9e-78	38	531237	1028134	<1Mbp	1~2Mbp
324	Chr2	999422	1174115	1.08677e+06	C02	36302184	36740063	3.65211e+07	+	AT2G03290.1-AT2G03840.1	Bol020070-Bol020041	828	8.1e-38	22	174694	437880	<1Mbp	<1Mbp
327	Chr2	8581358	8730500	8655929	C02	22774478	23296751	2.30356e+07	-	AT2G19880.1-AT2G20240.1	Bol020843-Bol020810	724	3.1e-49	19	149143	522274	<1Mbp	<1Mbp
330	Chr2	14891102	16835711	1.58634e+07	C03	8583710	11315567	9.94964e+06	+	AT2G35370.1-AT2G40310.1	Bol039810-Bol020485	8547	0	226	1944610	2731858	1~2Mbp	2~5Mbp
331	Chr2	17849819	19136600	1.84932e+07	C03	12324637	13712308	1.30185e+07	+	AT2G42890.1-AT2G46600.1	Bol029434-Bol029597	4684	5.74926e-309	127	1286782	1387672	1~2Mbp	1~2Mbp
332	Chr2	16844864	17551175	1.7198e+07	C03	11545698	12240200	11892949	+	AT2G40330.1-AT2G42070.1	Bol020613-Bol020526	2373	9.3e-140	64	706312	694503	<1Mbp	<1Mbp
333	Chr2	7564345	8261985	7913165	C03	28915080	29835438	29375259	+	AT2G17420.1-AT2G19070.1	Bol012427-Bol012512	1992	6.5e-110	54	697641	920359	<1Mbp	<1Mbp
334	Chr2	12936979	13523708	1.32303e+07	C03	8108679	8561618	8.33515e+06	+	AT2G30360.1-AT2G31800.1	Bol004606-Bol039813	1682	1.7e-88	46	586730	452940	<1Mbp	<1Mbp
335	Chr2	6743613	7339167	7041390	C03	27941074	28858052	28399563	+	AT2G15440.1-AT2G16920.1	Bol042615-Bol042693	1322	4.7e-74	37	595555	916979	<1Mbp	<1Mbp
336	Chr2	19251066	19643491	1.94473e+07	C03	13740712	14208200	13974456	+	AT2G46850.1-AT2G48010.1	Bol029600-Bol029657	1320	1.2e-68	36	392426	467489	<1Mbp	<1Mbp
337	Chr2	1334512	1937464	1635988	C03	26565251	27124712	2.6845e+07	+	AT2G04040.1-AT2G05320.1	Bol042498-Bol042542	937	1.4e-51	27	602953	559462	<1Mbp	<1Mbp
338	Chr2	14268269	14573856	1.44211e+07	C03	43984041	45229545	44606793	+	AT2G33735.1-AT2G34600.1	Bol008420-Bol008534	827	1.8e-42	24	305588	1245505	<1Mbp	1~2Mbp
339	Chr2	9051748	9386064	9218906	C03	45970987	46866351	46418669	+	AT2G21120.1-AT2G22070.1	Bol016059-Bol032752	795	6.1e-41	23	334317	895365	<1Mbp	<1Mbp
340	Chr2	9388260	9814220	9601240	C03	46302423	47268476	4.67854e+07	+	AT2G22090.1-AT2G23060.2	Bol016025-Bol032719	636	3.5e-28	19	425961	966054	<1Mbp	<1Mbp
347	Chr2	10196059	10482795	10339427	C03	54085129	54528437	54306783	-	AT2G23960.1-AT2G24650.2	Bol017452-Bol012988	470	5.6e-33	14	286737	443309	<1Mbp	<1Mbp
348	Chr2	10629737	10993652	1.08117e+07	C03	53363542	53949058	53656300	-	AT2G25000.1-AT2G25770.1	Bol017513-Bol017463	352	2.4e-22	11	363916	585517	<1Mbp	<1Mbp
353	Chr2	13829420	17464161	1.56468e+07	C04	34667219	39428485	37047852	+	AT2G32590.1-AT2G41850.1	Bol037980-Bol005185	16416	0	433	3634742	4761267	2~5Mbp	2~5Mbp
354	Chr2	13722427	14926591	14324509	C04	18992445	21825121	20408783	+	AT2G32300.1-AT2G35530.1	Bol013449-Bol027451	7202	0	187	1204165	2832677	1~2Mbp	2~5Mbp
355	Chr2	17782308	19326397	1.85544e+07	C04	39442711	40858375	40150543	+	AT2G42710.1-AT2G47030.1	Bol021565-Bol021814	6845	0	182	1544090	1415665	1~2Mbp	1~2Mbp
356	Chr2	17840388	18919109	1.83797e+07	C04	1012058	3143662	2077860	+	AT2G42880.1-AT2G45980.1	Bol004837-Bol030227	6372	0	167	1078722	2131605	1~2Mbp	2~5Mbp
357	Chr2	15529006	16686709	1.61079e+07	C04	4584857	7469282	6.02707e+06	+	AT2G36970.1-AT2G39970.1	Bol011758-Bol004422	5863	0	155	1157704	2884426	1~2Mbp	2~5Mbp
358	Chr2	11329870	12685087	1.20075e+07	C04	30013331	32585741	31299536	+	AT2G26640.1-AT2G29670.1	Bol026484-Bol033301	4406	7.2e-282	118	1355218	2572411	1~2Mbp	2~5Mbp
359	Chr2	16879216	17739085	1.73092e+07	C04	26806	1179808	603307	+	AT2G40430.1-AT2G42600.1	Bol006866-Bol004818	3982	1.8e-235	105	859870	1153003	<1Mbp	1~2Mbp
360	Chr2	12760139	13218585	12989362	C04	32620404	33662460	33141432	+	AT2G29940.1-AT2G31060.2	Bol033303-Bol014169	2172	2.3e-117	57	458447	1042057	<1Mbp	1~2Mbp
361	Chr2	12931219	13416536	1.31739e+07	C04	17606709	18889101	18247905	+	AT2G30340.1-AT2G31500.1	Bol006712-Bol008235	1785	9.2e-93	48	485318	1282393	<1Mbp	1~2Mbp
362	Chr2	15088832	15446574	15267703	C04	3896070	4768750	4332410	+	AT2G35940.3-AT2G36830.1	Bol011694-Bol025528	1754	1.3e-97	46	357743	872681	<1Mbp	<1Mbp
363	Chr2	13407492	13716929	1.35622e+07	C04	33669749	34646806	3.41583e+07	+	AT2G31470.1-AT2G32290.1	Bol014168-Bol014078	1707	5.5e-87	45	309438	977058	<1Mbp	<1Mbp
364	Chr2	12469724	12905198	12687461	C04	16340558	17900515	1.71205e+07	+	AT2G29020.1-AT2G30250.1	Bol017567-Bol006695	1702	7.1e-95	46	435475	1559958	<1Mbp	1~2Mbp
365	Chr2	19069629	19345345	19207487	C04	3164394	3726387	3.44539e+06	+	AT2G46455.1-AT2G47110.1	Bol004930-Bol011685	1669	2.5e-85	43	275717	561994	<1Mbp	<1Mbp
366	Chr2	10733946	11269623	1.10018e+07	C04	29487917	30133484	2.98107e+07	+	AT2G25190.1-AT2G26490.1	Bol026540-Bol026475	1552	6.7e-80	42	535678	645568	<1Mbp	<1Mbp
367	Chr2	9002032	9269019	9.13553e+06	C04	29217769	29679603	29448686	+	AT2G20940.1-AT2G21680.1	Bol006748-Bol026522	958	4e-50	26	266988	461835	<1Mbp	<1Mbp
368	Chr2	16803092	16903652	16853372	C04	38499185	38710713	38604949	+	AT2G40230.1-AT2G40470.1	Bol025395-Bol025420	659	3.2e-25	17	100561	211529	<1Mbp	<1Mbp
375	Chr2	12156130	12433595	1.22949e+07	C04	15498209	16254189	15876199	-	AT2G28410.1-AT2G28950.1	Bol008341-Bol008384	1072	1.7e-82	28	277466	755981	<1Mbp	<1Mbp
376	Chr2	11299144	11670644	11484894	C04	10881455	12016483	11448969	-	AT2G26570.1-AT2G27260.1	Bol027801-Bol015241	874	6e-71	24	371501	1135029	<1Mbp	1~2Mbp
377	Chr2	15053623	15573726	1.53137e+07	C04	7052180	8289657	7.67092e+06	-	AT2G35840.1-AT2G37050.1	Bol016224-Bol009133	675	3.3e-58	21	520104	1237478	<1Mbp	1~2Mbp
378	Chr2	16407239	16660437	16533838	C04	22890032	23737811	2.33139e+07	-	AT2G39290.1-AT2G39900.1	Bol044240-Bol044183	602	1.1e-43	17	253199	847780	<1Mbp	<1Mbp
379	Chr2	17627342	17968726	17798034	C04	8436626	9235863	8.83624e+06	-	AT2G42320.2-AT2G43230.1	Bol009155-Bol011029	451	6.8e-34	14	341385	799238	<1Mbp	<1Mbp
380	Chr2	16886824	17097454	16992139	C04	22125880	22561249	2.23436e+07	-	AT2G40435.1-AT2G40960.1	Bol044294-Bol044258	369	5.1e-22	11	210631	435370	<1Mbp	<1Mbp
390	Chr2	12936979	13856112	1.33965e+07	C05	1460669	2471323	1965996	-	AT2G30360.1-AT2G32660.1	Bol040949-Bol041106	1840	1.8e-195	53	919134	1010655	<1Mbp	1~2Mbp
391	Chr2	12006371	12536964	1.22717e+07	C05	2559958	2945863	2.75291e+06	-	AT2G28170.1-AT2G29150.1	Bol041129-Bol041186	689	2.5e-53	20	530594	385906	<1Mbp	<1Mbp
392	Chr2	13962318	14162527	1.40624e+07	C05	1203990	1429359	1.31667e+06	-	AT2G32920.1-AT2G33420.1	Bol040895-Bol040943	466	3.4e-32	13	200210	225370	<1Mbp	<1Mbp
393	Chr2	14473665	14576517	14525091	C05	11461472	12301290	11881381	-	AT2G34300.2-AT2G34610.1	Bol022525-Bol022473	388	4.9e-23	11	102853	839819	<1Mbp	<1Mbp
394	Chr2	426052	587124	506588	C05	5090323	5385299	5237811	-	AT2G01920.1-AT2G02220.1	Bol038033-Bol038066	354	3.6e-21	10	161073	294977	<1Mbp	<1Mbp
399	Chr2	440636	1332419	886528	C06	30100273	31263944	3.06821e+07	+	AT2G01950.1-AT2G04038.1	Bol004695-Bol042729	2792	7.7e-164	75	891784	1163672	<1Mbp	1~2Mbp
400	Chr2	14041038	14763077	1.44021e+07	C06	40366622	41068767	4.07177e+07	+	AT2G33110.1-AT2G35030.1	Bol037025-Bol024428	2283	7.7e-137	62	722040	702146	<1Mbp	<1Mbp
401	Chr2	249687	444276	346982	C06	29756676	30405417	3.0081e+07	+	AT2G01554.1-AT2G01950.1	Bol004665-Bol007175	1038	4.1e-46	27	194590	648742	<1Mbp	<1Mbp
402	Chr2	10177834	10560175	1.0369e+07	C06	45724256	46154823	4.59395e+07	+	AT2G23910.1-AT2G24762.1	Bol033668-Bol033744	1017	7.3e-48	28	382342	430568	<1Mbp	<1Mbp
403	Chr2	7476835	8074982	7.77591e+06	C06	47038704	47458765	4.72487e+07	+	AT2G17180.1-AT2G18600.1	Bol018716-Bol018646	960	3.9e-45	28	598148	420062	<1Mbp	<1Mbp
404	Chr2	73258	168479	120868	C06	29520125	29706669	29613397	+	AT2G01060.1-AT2G01360.1	Bol007939-Bol007966	766	1.8e-33	20	95222	186545	<1Mbp	<1Mbp
405	Chr2	14265450	14558697	1.44121e+07	C06	16414492	18130108	17272300	+	AT2G33730.1-AT2G34555.1	Bol041801-Bol005240	596	1.5e-31	18	293248	1715617	<1Mbp	1~2Mbp
408	Chr2	6385872	8577947	7.48191e+06	C06	7024430	15971850	11498140	-	AT2G14850.1-AT2G19870.1	Bol022772-Bol031940	7851	0	210	2192076	8947421	2~5Mbp	>5Mbp
409	Chr2	9080865	9556141	9318503	C06	47738321	48289780	4.80141e+07	-	AT2G21190.1-AT2G22490.1	Bol018606-Bol018514	961	3.8e-87	28	475277	551460	<1Mbp	<1Mbp
410	Chr2	8086860	8559741	8.3233e+06	C06	45089262	45644747	4.5367e+07	-	AT2G18650.1-AT2G19830.1	Bol033575-Bol033660	707	4.5e-59	21	472882	555486	<1Mbp	<1Mbp
411	Chr2	2015706	2355559	2.18563e+06	C06	4370869	5095660	4.73326e+06	-	AT2G05510.6-AT2G06040.1	Bol015962-Bol015939	608	9.5e-42	17	339854	724792	<1Mbp	<1Mbp
412	Chr2	1445401	1592667	1519034	C06	5691801	5966414	5.82911e+06	-	AT2G04220.1-AT2G04560.1	Bol028136-Bol028151	528	1.3e-30	14	147267	274614	<1Mbp	<1Mbp
413	Chr2	8845802	8992985	8.91939e+06	C06	44628803	44766343	44697573	-	AT2G20550.1-AT2G20900.4	Bol042375-Bol033533	425	1.4e-24	12	147184	137541	<1Mbp	<1Mbp
414	Chr2	9627408	9814220	9720814	C06	47708223	47898964	4.78036e+07	-	AT2G22660.1-AT2G23060.2	Bol018611-Bol018588	385	3.4e-23	11	186813	190742	<1Mbp	<1Mbp
419	Chr2	15553732	15781561	1.56676e+07	C07	15513357	15932029	15722693	+	AT2G37030.1-AT2G37620.1	Bol005412-Bol005376	489	1e-20	14	227830	418673	<1Mbp	<1Mbp
428	Chr2	11282775	11817867	11550321	C07	5673117	6174357	5923737	-	AT2G26530.1-AT2G27710.1	Bol032923-Bol032875	895	2.1e-76	26	535093	501241	<1Mbp	<1Mbp
429	Chr2	7353847	7577300	7.46557e+06	C07	27757182	28433277	2.80952e+07	-	AT2G16950.2-AT2G17450.1	Bol023829-Bol023883	738	7.4e-55	20	223454	676096	<1Mbp	<1Mbp
430	Chr2	12139580	12465037	1.23023e+07	C07	5107561	5523785	5315673	-	AT2G28390.1-AT2G29000.1	Bol032976-Bol032930	521	5.7e-39	15	325458	416225	<1Mbp	<1Mbp
434	Chr2	16374896	17114804	16744850	C08	29193437	30513804	2.98536e+07	+	AT2G39220.1-AT2G41010.1	Bol044331-Bol045470	1606	1.2e-87	46	739909	1320368	<1Mbp	1~2Mbp
435	Chr2	15056753	15950228	1.55035e+07	C08	27617289	28850160	2.82337e+07	+	AT2G35850.1-AT2G38100.1	Bol025035-Bol025178	1483	5e-76	44	893476	1232872	<1Mbp	1~2Mbp
436	Chr2	18954570	19603650	19279110	C08	32747540	33433307	3.30904e+07	+	AT2G46110.1-AT2G47870.1	Bol044558-Bol044620	1346	7.1e-65	39	649081	685768	<1Mbp	<1Mbp
437	Chr2	18269243	18911982	1.85906e+07	C08	31944686	32669086	32306886	+	AT2G44180.1-AT2G45960.1	Bol045585-Bol045653	1319	5.3e-76	38	642740	724401	<1Mbp	<1Mbp
438	Chr2	17663444	18164428	17913936	C08	31324838	31921407	3.16231e+07	+	AT2G42430.1-AT2G43860.1	Bol044464-Bol044509	815	2e-35	25	500985	596570	<1Mbp	<1Mbp
439	Chr2	17130774	17555504	17343139	C08	30493647	31232702	3.08632e+07	+	AT2G41070.2-AT2G42080.1	Bol044413-Bol045528	780	8.2e-40	23	424731	739056	<1Mbp	<1Mbp
440	Chr2	763011	1065372	914192	C08	37865901	38060399	37963150	+	AT2G02720.1-AT2G03505.1	Bol031498-Bol031453	636	1.9e-26	18	302362	194499	<1Mbp	<1Mbp
450	Chr2	8739911	9769766	9.25484e+06	C08	34923658	36062861	3.54933e+07	-	AT2G20280.1-AT2G22950.1	Bol044726-Bol045901	4652	0	123	1029856	1139204	1~2Mbp	1~2Mbp
451	Chr2	9823965	11004235	10414100	C08	33683678	34912837	3.42983e+07	-	AT2G23070.1-AT2G25790.1	Bol045731-Bol045814	4222	0	112	1180271	1229160	1~2Mbp	1~2Mbp
452	Chr2	11071651	11295806	1.11837e+07	C08	33538849	33783229	33661039	-	AT2G25970.1-AT2G26560.1	Bol045720-Bol044647	693	2e-52	19	224156	244381	<1Mbp	<1Mbp
453	Chr2	8438456	8682112	8560284	C08	36073727	36194980	3.61344e+07	-	AT2G19480.1-AT2G20100.2	Bol044819-Bol044832	574	4e-39	16	243657	121254	<1Mbp	<1Mbp
459	Chr2	868359	1172363	1020361	C09	9744881	10701542	1.02232e+07	+	AT2G02980.1-AT2G03830.1	Bol018861-Bol032564	1159	3.3e-60	31	304005	956662	<1Mbp	<1Mbp
460	Chr2	8779735	8942689	8861212	C09	20937150	21381907	2.11595e+07	+	AT2G20340.1-AT2G20750.1	Bol038735-Bol038778	945	1.1e-44	25	162955	444758	<1Mbp	<1Mbp
461	Chr2	83260	327815	205538	C09	9194873	9746557	9470715	+	AT2G01110.1-AT2G01740.1	Bol018896-Bol018861	769	2.4e-37	21	244556	551685	<1Mbp	<1Mbp
462	Chr2	6983892	7311686	7147789	C09	6216495	6794388	6.50544e+06	+	AT2G16070.1-AT2G16870.1	Bol012682-Bol032037	673	2.3e-31	19	327795	577894	<1Mbp	<1Mbp
472	Chr3	18140771	18574514	1.83576e+07	C01	17239053	18468716	1.78539e+07	+	AT3G48930.1-AT3G50080.1	Bol021922-Bol022000	1480	2.1e-77	40	433744	1229664	<1Mbp	1~2Mbp
473	Chr3	17517355	17878173	17697764	C01	15413989	16693039	16053514	+	AT3G47530.1-AT3G48270.1	Bol018756-Bol032796	635	1.3e-27	18	360819	1279051	<1Mbp	1~2Mbp
474	Chr3	7963537	8209329	8086433	C01	24451975	25188097	24820036	+	AT3G22460.1-AT3G23080.2	Bol014705-Bol014744	615	2.4e-24	17	245793	736123	<1Mbp	<1Mbp
476	Chr3	17103173	17316566	1.72099e+07	C01	15023523	15625145	15324334	+	AT3G46480.1-AT3G47000.1	Bol018775-Bol018747	503	5.7e-21	14	213394	601623	<1Mbp	<1Mbp
483	Chr3	3092023	4731803	3911913	C01	34734589	37387064	3.60608e+07	-	AT3G10030.1-AT3G14210.1	Bol005914-Bol023108	8345	0	219	1639781	2652476	1~2Mbp	2~5Mbp
484	Chr3	6023866	6921556	6472711	C01	30267937	32245490	3.12567e+07	-	AT3G17609.2-AT3G19895.1	Bol031042-Bol030865	4211	0	111	897691	1977554	<1Mbp	1~2Mbp
485	Chr3	7775329	8636045	8205687	C01	25984745	28414617	27199681	-	AT3G22070.1-AT3G23900.1	Bol028699-Bol023237	3142	0	83	860717	2429873	<1Mbp	2~5Mbp
486	Chr3	5212984	5829633	5.52131e+06	C01	32265068	33713857	3.29895e+07	-	AT3G15450.1-AT3G17090.1	Bol034821-Bol034703	2682	1.4e-275	71	616650	1448790	<1Mbp	1~2Mbp
487	Chr3	2496440	3023052	2759746	C01	37415750	37987036	37701393	-	AT3G07820.1-AT3G09840.1	Bol023106-Bol023022	2408	2.5e-238	64	526613	571287	<1Mbp	<1Mbp
488	Chr3	2004144	2578246	2291195	C01	38200135	38750671	38475403	-	AT3G06490.1-AT3G08500.1	Bol008198-Bol008105	2387	2e-243	64	574103	550537	<1Mbp	<1Mbp
489	Chr3	7052420	7716343	7.38438e+06	C01	28428865	30185569	29307217	-	AT3G20210.1-AT3G21900.1	Bol023236-Bol018853	2229	6.2e-224	60	663924	1756705	<1Mbp	1~2Mbp
490	Chr3	19033568	19235889	1.91347e+07	C01	25101926	25500933	2.53014e+07	-	AT3G51270.1-AT3G51850.1	Bol014737-Bol014783	699	2.6e-54	19	202322	399008	<1Mbp	<1Mbp
495	Chr3	9274550	10682731	9.97864e+06	C02	37002693	39291630	3.81472e+07	+	AT3G25540.1-AT3G28500.1	Bol020031-Bol031222	4008	2.6e-258	109	1408182	2288938	1~2Mbp	2~5Mbp
496	Chr3	394070	1108069	751070	C02	3585999	4872651	4229325	+	AT3G02160.1-AT3G04210.1	Bol021239-Bol007144	1261	8.4e-69	38	714000	1286653	<1Mbp	1~2Mbp
497	Chr3	10755039	11467227	11111133	C02	39312446	40007062	39659754	+	AT3G28690.1-AT3G29635.1	Bol033209-Bol033146	1108	1e-55	31	712189	694617	<1Mbp	<1Mbp
498	Chr3	1317260	1754802	1536031	C02	42110173	42794280	4.24522e+07	+	AT3G04810.2-AT3G05870.1	Bol008088-Bol012749	655	1.3e-26	20	437543	684108	<1Mbp	<1Mbp
499	Chr3	3455355	3936694	3.69602e+06	C02	1804133	2157120	1.98063e+06	+	AT3G11020.1-AT3G12360.1	Bol024478-Bol024534	594	5.3e-25	19	481340	352988	<1Mbp	<1Mbp
500	Chr3	16271652	16662600	16467126	C02	6490033	7391544	6.94079e+06	+	AT3G44720.1-AT3G45430.1	Bol036026-Bol008929	465	6.4e-22	14	390949	901512	<1Mbp	<1Mbp
509	Chr3	1653	208086	104870	C02	3277414	3565878	3421646	-	AT3G01015.1-AT3G01516.1	Bol021189-Bol021236	645	1.5e-46	18	206434	288465	<1Mbp	<1Mbp
510	Chr3	2079033	2385719	2232376	C02	40622428	41209105	4.09158e+07	-	AT3G06650.1-AT3G07460.1	Bol033099-Bol033046	499	5.1e-35	15	306687	586678	<1Mbp	<1Mbp
515	Chr3	3843142	4833599	4.33837e+06	C03	20517845	21615829	21066837	+	AT3G12060.1-AT3G14440.1	Bol010921-Bol035582	3847	1.1e-242	103	990458	1097985	<1Mbp	1~2Mbp
516	Chr3	5305926	6609295	5.95761e+06	C03	21661066	23820630	22740848	+	AT3G15650.1-AT3G19100.1	Bol023020-Bol026655	3774	1.1e-210	104	1303370	2159565	1~2Mbp	2~5Mbp
517	Chr3	6803072	7716343	7.25971e+06	C03	23215407	24458591	23836999	+	AT3G19580.2-AT3G21900.1	Bol026699-Bol026587	3018	2.8e-177	81	913272	1243185	<1Mbp	1~2Mbp
518	Chr3	8565494	9271390	8918442	C03	25403046	26538414	25970730	+	AT3G23770.1-AT3G25520.1	Bol042410-Bol042495	2040	1.1e-107	55	705897	1135369	<1Mbp	1~2Mbp
519	Chr3	16388724	17248713	1.68187e+07	C03	34027832	36299190	35163511	+	AT3G44900.1-AT3G46830.1	Bol041301-Bol041417	1947	4.2e-109	54	859990	2271359	<1Mbp	2~5Mbp
520	Chr3	17313646	17712866	17513256	C03	38950224	40121817	3.9536e+07	+	AT3G47000.1-AT3G47980.1	Bol024850-Bol024934	1620	4.1e-86	43	399221	1171594	<1Mbp	1~2Mbp
521	Chr3	7792638	8477392	8135015	C03	24522941	25331034	2.4927e+07	+	AT3G22110.1-AT3G23605.1	Bol026581-Bol042408	1399	6.3e-72	39	684755	808094	<1Mbp	<1Mbp
522	Chr3	406594	1108069	757332	C03	2775044	3695877	3.23546e+06	+	AT3G02200.2-AT3G04210.1	Bol034346-Bol034496	1393	9.9e-75	41	701476	920834	<1Mbp	<1Mbp
523	Chr3	4971223	5301745	5136484	C03	16774734	17162326	16968530	+	AT3G14810.1-AT3G15640.1	Bol025720-Bol025766	1297	5.1e-68	35	330523	387593	<1Mbp	<1Mbp
524	Chr3	21894134	22497475	2.21958e+07	C03	12393429	13372078	1.28828e+07	+	AT3G59220.1-AT3G60890.1	Bol029442-Bol029551	1201	8.9e-70	35	603342	978650	<1Mbp	<1Mbp
525	Chr3	2864782	3188206	3026494	C03	59499	504571	282035	+	AT3G09330.1-AT3G10300.2	Bol015265-Bol015352	725	2.5e-34	21	323425	445073	<1Mbp	<1Mbp
526	Chr3	3242750	3473312	3358031	C03	20065978	20355198	20210588	+	AT3G10430.1-AT3G11080.1	Bol010972-Bol010936	722	5e-31	20	230563	289221	<1Mbp	<1Mbp
527	Chr3	326397	570103	448250	C03	19879038	20170473	2.00248e+07	+	AT3G01970.1-AT3G02650.1	Bol010695-Bol010954	720	9.4e-37	20	243707	291436	<1Mbp	<1Mbp
528	Chr3	20358896	20813036	20585966	C03	10791538	11299173	1.10454e+07	+	AT3G54950.1-AT3G56080.1	Bol020415-Bol020482	658	6.8e-30	20	454141	507636	<1Mbp	<1Mbp
529	Chr3	3255800	3407434	3331617	C03	547678	817888	682783	+	AT3G10460.1-AT3G10880.1	Bol015358-Bol015408	588	6.5e-23	16	151635	270211	<1Mbp	<1Mbp
530	Chr3	3460143	3770413	3615278	C03	852158	1105186	978672	+	AT3G11040.1-AT3G11910.1	Bol015415-Bol015458	582	9.1e-28	17	310271	253029	<1Mbp	<1Mbp
531	Chr3	3516577	3651332	3.58395e+06	C03	20348421	20552405	20450413	+	AT3G11230.1-AT3G11580.1	Bol010938-Bol010920	565	2.3e-22	15	134756	203985	<1Mbp	<1Mbp
542	Chr3	149999	384442	267220	C03	19522126	19804292	19663209	-	AT3G01390.1-AT3G02130.1	Bol010761-Bol010712	1154	2.5e-99	31	234444	282167	<1Mbp	<1Mbp
543	Chr3	4314529	4787236	4.55088e+06	C03	56836057	57768670	5.73024e+07	-	AT3G13320.1-AT3G14350.1	Bol035140-Bol035229	1055	8e-94	30	472708	932614	<1Mbp	<1Mbp
544	Chr3	18231845	18440010	1.83359e+07	C03	31103526	31634172	31368849	-	AT3G49190.1-AT3G49710.1	Bol006647-Bol006677	793	5.6e-56	21	208166	530647	<1Mbp	<1Mbp
545	Chr3	1653	101992	51822.5	C03	19814933	19908991	19861962	-	AT3G01015.1-AT3G01310.2	Bol010711-Bol010692	612	6.5e-38	16	100340	94059	<1Mbp	<1Mbp
546	Chr3	4964155	5376275	5170215	C03	55836506	56675928	56256217	-	AT3G14790.1-AT3G15890.1	Bol035059-Bol035123	567	6.4e-46	18	412121	839423	<1Mbp	<1Mbp
547	Chr3	4342	153217	78779.5	C03	2558316	2760746	2659531	-	AT3G01010.1-AT3G01400.1	Bol034295-Bol034341	545	2.5e-38	15	148876	202431	<1Mbp	<1Mbp
548	Chr3	17517355	17720020	1.76187e+07	C03	40725944	41081773	4.09039e+07	-	AT3G47530.1-AT3G48000.1	Bol024085-Bol024104	513	2.8e-31	14	202666	355830	<1Mbp	<1Mbp
549	Chr3	15906440	16127954	16017197	C03	32733482	33823997	3.32787e+07	-	AT3G44200.1-AT3G44540.1	Bol013804-Bol041295	428	1.1e-27	12	221515	1090516	<1Mbp	1~2Mbp
550	Chr3	15660859	15911474	1.57862e+07	C03	36444610	36946542	36695576	-	AT3G43800.1-AT3G44200.1	Bol035653-Bol035627	421	1.6e-26	12	250616	501933	<1Mbp	<1Mbp
557	Chr3	21827978	22787972	22307975	C04	999867	3283087	2141477	+	AT3G59060.2-AT3G61580.1	Bol004842-Bol004913	2219	1e-129	65	959995	2283221	<1Mbp	2~5Mbp
558	Chr3	23104665	23458435	23281550	C04	14505025	15254524	1.48798e+07	+	AT3G62460.1-AT3G63530.2	Bol014393-Bol014480	2062	7.5e-116	54	353771	749500	<1Mbp	<1Mbp
559	Chr3	21911601	22787972	2.23498e+07	C04	39682793	40670467	40176630	+	AT3G59290.1-AT3G61580.1	Bol021590-Bol021793	1938	1.1e-110	56	876372	987675	<1Mbp	<1Mbp
560	Chr3	19440739	20048572	1.97447e+07	C04	3917811	5616568	4.76719e+06	+	AT3G52450.1-AT3G54140.1	Bol011695-Bol017759	1452	1.1e-73	42	607834	1698758	<1Mbp	1~2Mbp
561	Chr3	19407023	20112944	1.976e+07	C04	36396141	37787728	3.70919e+07	+	AT3G52340.3-AT3G54310.1	Bol037770-Bol025297	1350	3.3e-70	40	705922	1391588	<1Mbp	1~2Mbp
562	Chr3	8017771	8217080	8.11743e+06	C04	12712815	13636255	13174535	+	AT3G22670.1-AT3G23090.1	Bol015209-Bol038621	680	9e-28	18	199310	923441	<1Mbp	<1Mbp
563	Chr3	20557899	20862265	20710082	C04	38193756	38673847	3.84338e+07	+	AT3G55450.1-AT3G56230.1	Bol025351-Bol025417	666	5.1e-28	19	304367	480092	<1Mbp	<1Mbp
564	Chr3	21070648	21385939	2.12283e+07	C04	266400	819209	542804	+	AT3G56920.1-AT3G57700.1	Bol006900-Bol004867	620	1e-29	18	315292	552810	<1Mbp	<1Mbp
565	Chr3	22935510	23080563	2.3008e+07	C04	14365044	14655426	14510235	+	AT3G61930.1-AT3G62360.1	Bol014383-Bol014411	594	6.5e-23	16	145054	290383	<1Mbp	<1Mbp
566	Chr3	20278877	20698265	20488571	C04	6496341	7320585	6908463	+	AT3G54780.3-AT3G55740.1	Bol017849-Bol016199	591	1.7e-27	18	419389	824245	<1Mbp	<1Mbp
567	Chr3	22895268	23089206	22992237	C04	3258141	3737325	3497733	+	AT3G61850.4-AT3G62390.1	Bol004919-Bol011686	495	9.3e-21	14	193939	479185	<1Mbp	<1Mbp
575	Chr3	20396760	21097451	2.07471e+07	C04	21916455	23737811	22827133	-	AT3G55030.1-AT3G57010.1	Bol044319-Bol044183	3056	3.1e-321	81	700692	1821357	<1Mbp	1~2Mbp
576	Chr3	19225360	19734695	1.948e+07	C04	7367852	8593569	7.98071e+06	-	AT3G51840.1-AT3G53235.1	Bol004408-Bol009166	2869	6.3e-289	75	509336	1225718	<1Mbp	1~2Mbp
577	Chr3	21084110	21471486	21277798	C04	9136474	10010034	9573254	-	AT3G56970.1-AT3G57990.1	Bol011014-Bol011092	1452	2.8e-129	39	387377	873561	<1Mbp	<1Mbp
578	Chr3	5909001	6116458	6.01273e+06	C04	13856851	14294392	1.40756e+07	-	AT3G17310.1-AT3G17850.1	Bol038635-Bol038684	1274	4e-102	33	207458	437542	<1Mbp	<1Mbp
579	Chr3	21609307	21830507	21719907	C04	8779273	9105404	8.94234e+06	-	AT3G58420.1-AT3G59060.2	Bol004968-Bol004935	936	8.3e-72	25	221201	326132	<1Mbp	<1Mbp
580	Chr3	5481325	5564571	5522948	C04	38730602	38906303	3.88185e+07	-	AT3G16180.1-AT3G16390.1	Bol025422-Bol005102	713	2.7e-43	18	83247	175702	<1Mbp	<1Mbp
581	Chr3	21296554	21507654	21402104	C04	828275	1012867	920571	-	AT3G57530.1-AT3G58070.1	Bol004865-Bol004837	585	3.7e-40	16	211101	184593	<1Mbp	<1Mbp
582	Chr3	8283090	8583835	8.43346e+06	C04	28213744	28696042	28454893	-	AT3G23210.1-AT3G23800.1	Bol009978-Bol009938	412	2.1e-26	12	300746	482299	<1Mbp	<1Mbp
583	Chr3	20251841	20348582	2.03002e+07	C04	23602699	24081315	23842007	-	AT3G54710.1-AT3G54920.1	Bol044195-Bol044168	366	1e-20	10	96742	478617	<1Mbp	<1Mbp
588	Chr3	5831194	6015518	5923356	C05	30838699	31366807	31102753	+	AT3G17100.2-AT3G17580.1	Bol009306-Bol009268	742	5.6e-35	20	184325	528109	<1Mbp	<1Mbp
591	Chr3	3617523	4902628	4.26008e+06	C05	28425446	30798882	29612164	-	AT3G11490.1-AT3G14570.1	Bol005101-Bol009310	7705	0	200	1285106	2373437	1~2Mbp	2~5Mbp
592	Chr3	6669146	7716343	7.19274e+06	C05	19036067	23690127	21363097	-	AT3G19260.1-AT3G21900.1	Bol038317-Bol018077	6000	0	157	1047198	4654061	1~2Mbp	2~5Mbp
593	Chr3	4961806	5894446	5428126	C05	26556328	28445586	27500957	-	AT3G14780.1-AT3G17250.1	Bol036872-Bol005100	5330	0	139	932641	1889259	<1Mbp	1~2Mbp
594	Chr3	1969121	2487024	2.22807e+06	C05	32019715	32710477	32365096	-	AT3G06435.1-AT3G07780.1	Bol007705-Bol007600	3443	0	89	517904	690763	<1Mbp	<1Mbp
595	Chr3	3249526	3619567	3.43455e+06	C05	31410796	31952313	3.16816e+07	-	AT3G10450.1-AT3G11490.1	Bol005913-Bol005836	2436	1.4e-229	63	370042	541518	<1Mbp	<1Mbp
596	Chr3	7867753	8058757	7963255	C05	18083575	18924274	1.85039e+07	-	AT3G22250.1-AT3G22790.1	Bol011981-Bol012032	1152	8.9e-90	30	191005	840700	<1Mbp	<1Mbp
597	Chr3	6119767	6249960	6.18486e+06	C05	23729364	24814303	2.42718e+07	-	AT3G17860.1-AT3G18220.1	Bol013895-Bol013829	1023	9.7e-80	27	130194	1084940	<1Mbp	1~2Mbp
598	Chr3	767926	884157	826042	C05	32663015	32822058	3.27425e+07	-	AT3G03300.1-AT3G03640.1	Bol007605-Bol028767	492	1.1e-29	13	116232	159044	<1Mbp	<1Mbp
601	Chr3	9279513	10521532	9.90052e+06	C06	31276512	33488423	3.23825e+07	+	AT3G25560.1-AT3G28210.1	Bol042730-Bol042958	5486	0	144	1242020	2211912	1~2Mbp	2~5Mbp
602	Chr3	10588947	11400266	1.09946e+07	C06	33492237	34183753	33837995	+	AT3G28340.1-AT3G29590.1	Bol042959-Bol043031	2273	1.2e-122	60	811320	691517	<1Mbp	<1Mbp
603	Chr3	19110596	19467386	19288991	C06	37782784	38088822	37935803	+	AT3G51520.1-AT3G52500.1	Bol004977-Bol005041	1829	5.8e-103	48	356791	306039	<1Mbp	<1Mbp
604	Chr3	18362443	18587312	1.84749e+07	C06	37298962	37618042	37458502	+	AT3G49530.1-AT3G50120.1	Bol017015-Bol016969	651	2.2e-29	18	224870	319081	<1Mbp	<1Mbp
612	Chr3	9052982	9271390	9162186	C06	6129806	7230434	6680120	-	AT3G24790.1-AT3G25520.1	Bol028161-Bol022761	1017	8.2e-82	27	218409	1100629	<1Mbp	1~2Mbp
613	Chr3	18557970	18918618	18738294	C06	852575	1747316	1.29995e+06	-	AT3G50060.1-AT3G50900.1	Bol027165-Bol027249	821	4.6e-65	23	360649	894742	<1Mbp	<1Mbp
614	Chr3	8801400	8982793	8.8921e+06	C06	2811326	3412361	3.11184e+06	-	AT3G24290.1-AT3G24620.1	Bol013971-Bol013934	721	2.6e-49	19	181394	601036	<1Mbp	<1Mbp
615	Chr3	18037047	18373024	1.8205e+07	C06	36019384	36637950	36328667	-	AT3G48690.1-AT3G49570.1	Bol022408-Bol017112	659	2.7e-52	19	335978	618567	<1Mbp	<1Mbp
616	Chr3	2252019	2498095	2375057	C06	34638524	34905195	3.47719e+07	-	AT3G07110.1-AT3G07820.1	Bol043084-Bol043135	471	6.2e-33	14	246077	266672	<1Mbp	<1Mbp
619	Chr3	4331756	5418445	4.8751e+06	C07	19999909	22374021	21186965	+	AT3G13340.1-AT3G15980.3	Bol039012-Bol039205	2079	4.9e-118	61	1086690	2374113	1~2Mbp	2~5Mbp
620	Chr3	21810260	22350371	2.20803e+07	C07	27170678	27957263	2.7564e+07	+	AT3G59020.1-AT3G60490.1	Bol023766-Bol023847	1842	1.4e-99	50	540112	786586	<1Mbp	<1Mbp
621	Chr3	22768917	23092850	2.29309e+07	C07	16053519	16571856	1.63127e+07	+	AT3G61520.1-AT3G62420.1	Bol010890-Bol010836	1472	4.9e-79	39	323934	518338	<1Mbp	<1Mbp
622	Chr3	19721994	19977439	1.98497e+07	C07	15454467	15995785	15725126	+	AT3G53220.1-AT3G53950.1	Bol005416-Bol005370	1201	2.5e-57	32	255446	541319	<1Mbp	<1Mbp
623	Chr3	21621997	21765306	2.16937e+07	C07	26909699	27267776	2.70887e+07	+	AT3G58450.2-AT3G58860.1	Bol023734-Bol023777	791	1.4e-33	21	143310	358078	<1Mbp	<1Mbp
624	Chr3	4764149	5189697	4976923	C07	9752149	10756149	10254149	+	AT3G14290.1-AT3G15360.1	Bol006023-Bol026740	777	2.8e-39	23	425549	1004001	<1Mbp	1~2Mbp
625	Chr3	23150790	23311386	23231088	C07	16596682	16848817	1.67227e+07	+	AT3G62600.1-AT3G63080.1	Bol010834-Bol010808	713	7e-31	19	160597	252136	<1Mbp	<1Mbp
626	Chr3	21147835	21353174	2.12505e+07	C07	26516420	26876706	26696563	+	AT3G57130.1-AT3G57650.1	Bol007570-Bol007598	713	3.2e-29	19	205340	360287	<1Mbp	<1Mbp
627	Chr3	5290847	5614410	5.45263e+06	C07	10912778	11596689	1.12547e+07	+	AT3G15610.1-AT3G16500.1	Bol026749-Bol026797	699	2.4e-32	20	323564	683912	<1Mbp	<1Mbp
635	Chr3	20056705	20560212	2.03085e+07	C07	28990094	29924973	2.94575e+07	-	AT3G54170.1-AT3G55450.1	Bol007044-Bol008607	1492	8.8e-136	41	503508	934880	<1Mbp	<1Mbp
636	Chr3	21353746	21566482	21460114	C07	28532099	29122535	28827317	-	AT3G57660.1-AT3G58220.1	Bol007085-Bol007039	905	7.5e-69	24	212737	590437	<1Mbp	<1Mbp
637	Chr3	4214617	4493831	4354224	C07	18631158	18992831	1.8812e+07	-	AT3G13110.1-AT3G13710.1	Bol013353-Bol013316	508	2.6e-36	15	279215	361674	<1Mbp	<1Mbp
638	Chr3	6879617	7187521	7033569	C07	24534286	25332003	2.49331e+07	-	AT3G19820.1-AT3G20570.1	Bol010111-Bol010168	503	3.2e-37	15	307905	797718	<1Mbp	<1Mbp
639	Chr3	7256656	7530677	7.39367e+06	C07	12298571	13066727	12682649	-	AT3G20760.1-AT3G21380.1	Bol019487-Bol019542	478	3.3e-32	14	274022	768157	<1Mbp	<1Mbp
640	Chr3	17867316	18051702	17959509	C07	16946862	17529395	1.72381e+07	-	AT3G48240.1-AT3G48730.1	Bol019363-Bol019403	466	1.2e-29	13	184387	582534	<1Mbp	<1Mbp
641	Chr3	7388367	7565248	7.47681e+06	C07	22131577	22775954	2.24538e+07	-	AT3G21080.1-AT3G21470.1	Bol039193-Bol031593	397	5.3e-22	11	176882	644378	<1Mbp	<1Mbp
643	Chr3	21609307	23437344	2.25233e+07	C08	31350109	33628428	3.24893e+07	+	AT3G58420.1-AT3G63460.1	Bol044465-Bol044632	9649	0	253	1828038	2278320	1~2Mbp	2~5Mbp
644	Chr3	20318412	21566482	20942447	C08	29129169	31352420	3.02408e+07	+	AT3G54840.1-AT3G58220.1	Bol045384-Bol044465	8083	0	209	1248071	2223252	1~2Mbp	2~5Mbp
645	Chr3	19197337	20197650	1.96975e+07	C08	27377536	29026956	28202246	+	AT3G51760.2-AT3G54560.1	Bol024990-Bol025203	6355	0	165	1000314	1649421	1~2Mbp	1~2Mbp
646	Chr3	17897799	18456125	18176962	C08	23621621	24848929	24235275	+	AT3G48340.1-AT3G49760.1	Bol007448-Bol037334	3208	1.4e-184	83	558327	1227309	<1Mbp	1~2Mbp
647	Chr3	18468051	18780412	1.86242e+07	C08	26611443	27362354	2.69869e+07	+	AT3G49790.1-AT3G50610.1	Bol007967-Bol008022	1379	3.2e-67	36	312362	750912	<1Mbp	<1Mbp
648	Chr3	8672774	8784368	8728571	C08	23192536	23758888	23475712	+	AT3G24000.1-AT3G24240.1	Bol007416-Bol007456	730	1.5e-31	19	111595	566353	<1Mbp	<1Mbp
651	Chr3	8242302	8674881	8.45859e+06	C08	24816514	26473498	25645006	-	AT3G23130.1-AT3G24000.1	Bol037339-Bol037249	1833	2.5e-167	48	432580	1656985	<1Mbp	1~2Mbp
652	Chr3	18417568	18515475	1.84665e+07	C08	11789	153211	82500	-	AT3G49670.1-AT3G49940.1	Bol005707-Bol005730	454	1.7e-25	12	97908	141423	<1Mbp	<1Mbp
660	Chr3	10588947	11400266	1.09946e+07	C09	2112953	2388383	2250668	+	AT3G28340.1-AT3G29590.1	Bol032241-Bol032283	1165	1.2e-62	33	811320	275431	<1Mbp	<1Mbp
661	Chr3	9823685	10319432	1.00716e+07	C09	1639248	2055076	1847162	+	AT3G26730.1-AT3G27830.1	Bol032165-Bol032233	1156	5.5e-61	32	495748	415829	<1Mbp	<1Mbp
662	Chr3	1215636	1785334	1500485	C09	2943990	3549976	3246983	+	AT3G04510.1-AT3G05960.1	Bol032364-Bol032462	1000	3.2e-50	30	569699	605987	<1Mbp	<1Mbp
663	Chr3	9276845	9553437	9415141	C09	10874492	11159595	1.1017e+07	+	AT3G25545.1-AT3G26125.1	Bol032576-Bol032609	683	2.5e-32	19	276593	285104	<1Mbp	<1Mbp
664	Chr3	4342	210137	107240	C09	33390614	33863646	33627130	+	AT3G01010.1-AT3G01520.1	Bol030459-Bol030397	676	7.9e-30	19	205796	473033	<1Mbp	<1Mbp
665	Chr3	18572736	18944811	1.87588e+07	C09	4947362	5467794	5207578	+	AT3G50080.1-AT3G50990.1	Bol019227-Bol019287	620	9.9e-28	18	372076	520433	<1Mbp	<1Mbp
670	Chr3	394070	1074160	734115	C09	31589336	33319992	32454664	-	AT3G02160.1-AT3G04090.1	Bol019728-Bol030467	2316	9.5e-245	64	680091	1730657	<1Mbp	1~2Mbp
671	Chr3	3369580	3770413	3.57e+06	C09	38512312	39232469	3.88724e+07	-	AT3G10760.1-AT3G11910.1	Bol043931-Bol044062	1163	1.1e-104	33	400834	720158	<1Mbp	<1Mbp
672	Chr3	2903199	3301704	3.10245e+06	C09	39168149	40086698	3.96274e+07	-	AT3G09440.1-AT3G10560.1	Bol044048-Bol010107	893	3e-79	26	398506	918550	<1Mbp	<1Mbp
680	Chr4	11126151	13975908	1.2551e+07	C01	7418478	14237322	10827900	+	AT4G20740.1-AT4G28140.1	Bol028354-Bol013139	18466	0	479	2849758	6818845	2~5Mbp	>5Mbp
681	Chr4	10142650	10604520	10373585	C01	6342073	7183687	6762880	+	AT4G18350.1-AT4G19440.1	Bol009433-Bol028327	2909	3.5e-163	75	461871	841615	<1Mbp	<1Mbp
682	Chr4	18076459	18581585	18329022	C01	10858	479322	245090	+	AT4G38700.1-AT4G40090.1	Bol028781-Bol028868	2890	6.3e-160	75	505127	468465	<1Mbp	<1Mbp
683	Chr4	16456597	16793685	16625141	C01	33839704	34691281	3.42655e+07	+	AT4G34420.1-AT4G35290.1	Bol034689-Bol034616	1599	4.7e-84	42	337089	851578	<1Mbp	<1Mbp
684	Chr4	9752824	9972457	9.86264e+06	C01	5858746	6239028	6048887	+	AT4G17490.1-AT4G17960.1	Bol019673-Bol019722	1318	6.2e-64	34	219634	380283	<1Mbp	<1Mbp
685	Chr4	8020951	8715339	8368145	C01	26047774	28534735	2.72913e+07	+	AT4G13850.2-AT4G15260.1	Bol028701-Bol023227	1298	2.7e-66	38	694389	2486962	<1Mbp	2~5Mbp
686	Chr4	17374458	17525159	1.74498e+07	C01	937660	1105710	1021685	+	AT4G36880.1-AT4G37240.1	Bol028931-Bol028961	1094	1.1e-50	28	150702	168051	<1Mbp	<1Mbp
687	Chr4	10847299	11031572	1.09394e+07	C01	7169566	7410869	7.29022e+06	+	AT4G20040.1-AT4G20460.1	Bol028325-Bol028352	916	2.6e-37	24	184274	241304	<1Mbp	<1Mbp
689	Chr4	14920534	17373930	16147232	C01	1110751	4283482	2.69712e+06	-	AT4G30530.1-AT4G36870.2	Bol028963-Bol018073	15867	0	410	2453397	3172732	2~5Mbp	2~5Mbp
690	Chr4	14048292	14841067	1.44447e+07	C01	4298534	5831482	5065008	-	AT4G28400.1-AT4G30340.1	Bol020992-Bol019671	4879	0	126	792776	1532949	<1Mbp	1~2Mbp
691	Chr4	17527650	17874803	1.77012e+07	C01	483860	936915	710388	-	AT4G37250.1-AT4G38060.2	Bol028869-Bol028930	1742	5.2e-152	45	347154	453056	<1Mbp	<1Mbp
692	Chr4	8334176	8548055	8.44112e+06	C01	24372100	25188097	2.47801e+07	-	AT4G14500.1-AT4G14950.1	Bol014700-Bol014744	1195	3.9e-93	31	213880	815998	<1Mbp	<1Mbp
693	Chr4	6964468	7454481	7.20947e+06	C01	8797579	9589744	9.19366e+06	-	AT4G11460.1-AT4G12600.1	Bol028515-Bol014964	834	4.6e-69	24	490014	792166	<1Mbp	<1Mbp
694	Chr4	2231957	2760912	2.49643e+06	C01	7724934	8602911	8.16392e+06	-	AT4G04490.1-AT4G05450.1	Bol028390-Bol028489	707	1.9e-58	21	528956	877978	<1Mbp	<1Mbp
695	Chr4	6713557	6947333	6830445	C01	9857945	10567469	10212707	-	AT4G10960.1-AT4G11410.1	Bol014937-Bol009597	482	2.3e-34	14	233777	709525	<1Mbp	<1Mbp
700	Chr4	13406733	13706668	1.35567e+07	C02	10094646	11309924	10702285	+	AT4G26560.1-AT4G27400.1	Bol018174-Bol018274	725	8.1e-34	21	299936	1215279	<1Mbp	1~2Mbp
701	Chr4	1092002	1209287	1.15064e+06	C02	24200586	24497564	24349075	+	AT4G02482.1-AT4G02730.1	Bol016513-Bol016538	610	1.3e-22	16	117286	296979	<1Mbp	<1Mbp
702	Chr4	6628404	7057954	6843179	C02	20971424	21867829	2.14196e+07	+	AT4G10770.1-AT4G11690.1	Bol011759-Bol011813	448	6.4e-22	14	429551	896406	<1Mbp	<1Mbp
704	Chr4	940778	1088846	1014812	C02	24503482	24774875	2.46392e+07	-	AT4G02120.1-AT4G02480.1	Bol016539-Bol016565	720	6.2e-49	19	148069	271394	<1Mbp	<1Mbp
705	Chr4	10319862	10714707	1.05173e+07	C02	30284757	31436821	30860789	-	AT4G18800.1-AT4G19700.1	Bol012358-Bol022813	562	1.5e-42	17	394846	1152065	<1Mbp	1~2Mbp
706	Chr4	6314787	6528173	6421480	C02	21910563	22590169	22250366	-	AT4G10120.2-AT4G10570.1	Bol020863-Bol020846	514	1.7e-32	14	213387	679607	<1Mbp	<1Mbp
707	Chr4	7067035	7322477	7194756	C02	35985630	36836732	36411181	-	AT4G11730.1-AT4G12340.1	Bol020091-Bol020037	492	6.5e-35	14	255443	851103	<1Mbp	<1Mbp
708	Chr4	9752824	9867022	9809923	C02	32361330	32858300	32609815	-	AT4G17490.1-AT4G17730.1	Bol020128-Bol020162	445	6.7e-26	12	114199	496971	<1Mbp	<1Mbp
709	Chr4	10157887	10321551	10239719	C02	31029758	31664227	3.1347e+07	-	AT4G18380.1-AT4G18800.1	Bol022835-Bol022798	385	4.1e-24	11	163665	634470	<1Mbp	<1Mbp
715	Chr4	5536699	6906759	6221729	C03	15448692	16558399	1.60035e+07	+	AT4G08670.1-AT4G11360.1	Bol025594-Bol025711	2485	2.3e-150	70	1370061	1109708	1~2Mbp	1~2Mbp
716	Chr4	17958177	18377240	1.81677e+07	C03	45851927	46866351	46359139	+	AT4G38350.1-AT4G39530.1	Bol016079-Bol032752	1990	9.8e-115	53	419064	1014425	<1Mbp	1~2Mbp
717	Chr4	11488976	12136157	1.18126e+07	C03	49975615	51582771	50779193	+	AT4G21610.1-AT4G23170.1	Bol011920-Bol010663	1260	2.5e-67	37	647182	1607157	<1Mbp	1~2Mbp
718	Chr4	334732	625850	480291	C03	19268026	19618454	19443240	+	AT4G00780.1-AT4G01470.1	Bol010797-Bol010748	1055	1e-52	28	291119	350429	<1Mbp	<1Mbp
719	Chr4	13116076	13557854	13336965	C03	5817709	6664854	6.24128e+06	+	AT4G25760.1-AT4G27000.1	Bol026023-Bol027949	948	2.6e-44	28	441779	847146	<1Mbp	<1Mbp
720	Chr4	16842188	17139635	1.69909e+07	C03	28915080	29406748	29160914	+	AT4G35460.1-AT4G36220.1	Bol012427-Bol012470	792	9e-34	22	297448	491669	<1Mbp	<1Mbp
721	Chr4	2030319	2589386	2.30985e+06	C03	17559905	17857814	1.77089e+07	+	AT4G04210.1-AT4G05050.1	Bol030554-Bol030585	773	9.9e-39	22	559068	297910	<1Mbp	<1Mbp
722	Chr4	7147865	7459563	7303714	C03	17185827	17526456	1.73561e+07	+	AT4G11890.2-AT4G12617.1	Bol030515-Bol030549	762	2.8e-36	21	311699	340630	<1Mbp	<1Mbp
723	Chr4	10813585	11031572	1.09226e+07	C03	49657081	50016527	49836804	+	AT4G19960.1-AT4G20460.1	Bol029962-Bol011925	617	2.8e-26	17	217988	359447	<1Mbp	<1Mbp
724	Chr4	16402280	16714953	1.65586e+07	C03	27841703	28839605	28340654	+	AT4G34265.1-AT4G35110.2	Bol042609-Bol042691	612	1.6e-32	18	312674	997903	<1Mbp	<1Mbp
725	Chr4	18448980	18580717	1.85148e+07	C03	46543544	46819121	4.66813e+07	+	AT4G39770.1-AT4G40080.1	Bol032779-Bol032762	570	2.1e-23	15	131738	275578	<1Mbp	<1Mbp
726	Chr4	17305758	17525159	1.74155e+07	C03	47216684	47760325	4.74885e+07	+	AT4G36710.1-AT4G37240.1	Bol032723-Bol032684	499	2.7e-24	14	219402	543642	<1Mbp	<1Mbp
730	Chr4	14391938	16215594	15303766	C03	52960962	55163450	54062206	-	AT4G29190.1-AT4G33810.1	Bol017564-Bol013041	5372	0	147	1823657	2202489	1~2Mbp	2~5Mbp
731	Chr4	681862	1610037	1.14595e+06	C03	17891690	19130815	1.85113e+07	-	AT4G01575.1-AT4G03630.1	Bol030589-Bol030714	3134	0	84	928176	1239126	<1Mbp	1~2Mbp
732	Chr4	10087343	10839142	1.04632e+07	C03	47839399	49442993	48641196	-	AT4G18250.1-AT4G20000.1	Bol029826-Bol029938	1958	2.5e-195	54	751800	1603595	<1Mbp	1~2Mbp
733	Chr4	17540490	17900305	1.77204e+07	C03	46792312	47526847	4.71596e+07	-	AT4G37260.1-AT4G38140.1	Bol032763-Bol032705	1357	1.4e-116	36	359816	734536	<1Mbp	<1Mbp
734	Chr4	11198389	11542268	1.13703e+07	C03	50072091	50506818	5.02895e+07	-	AT4G20930.1-AT4G21710.1	Bol011931-Bol011964	993	2.7e-78	27	343880	434728	<1Mbp	<1Mbp
735	Chr4	17792	333477	175634	C03	19490917	19668133	19579525	-	AT4G00050.1-AT4G00770.1	Bol010767-Bol010742	871	1.5e-67	24	315686	177217	<1Mbp	<1Mbp
736	Chr4	16896237	17050274	1.69733e+07	C03	49427485	49593817	49510651	-	AT4G35600.1-AT4G36040.1	Bol029935-Bol029961	797	8.2e-56	21	154038	166333	<1Mbp	<1Mbp
737	Chr4	11555186	12018492	11786839	C03	17189375	17780962	1.74852e+07	-	AT4G21750.2-AT4G22920.1	Bol030516-Bol030576	644	8.1e-54	20	463307	591588	<1Mbp	<1Mbp
738	Chr4	8152290	8260575	8.20643e+06	C03	45648012	45850955	4.57495e+07	-	AT4G14145.1-AT4G14350.3	Bol016102-Bol016080	574	7.1e-36	15	108286	202944	<1Mbp	<1Mbp
739	Chr4	16451876	16726636	16589256	C03	45881910	46559084	46220497	-	AT4G34410.1-AT4G35140.1	Bol016075-Bol032778	434	1.3e-27	13	274761	677175	<1Mbp	<1Mbp
740	Chr4	12878775	13060107	12969441	C03	7523933	7987750	7.75584e+06	-	AT4G25090.1-AT4G25590.1	Bol028041-Bol028109	407	2.9e-26	12	181333	463818	<1Mbp	<1Mbp
741	Chr4	7307737	7519422	7.41358e+06	C03	50556594	51195207	5.08759e+07	-	AT4G12300.1-AT4G12790.1	Bol011968-Bol010650	382	7.7e-24	11	211686	638614	<1Mbp	<1Mbp
742	Chr4	7758610	8120358	7939484	C03	25403046	25923775	2.56634e+07	-	AT4G13340.1-AT4G14080.1	Bol042410-Bol042448	352	2.2e-24	11	361749	520730	<1Mbp	<1Mbp
748	Chr4	8070189	8322201	8196195	C04	28103517	28754428	2.8429e+07	+	AT4G13970.1-AT4G14465.1	Bol009986-Bol009934	1137	7.4e-57	30	252013	650912	<1Mbp	<1Mbp
749	Chr4	7769770	8000222	7884996	C04	27556178	27939170	27747674	+	AT4G13350.1-AT4G13790.1	Bol040336-Bol040369	844	5.2e-39	22	230453	382993	<1Mbp	<1Mbp
750	Chr4	7475104	7686876	7580990	C04	27111101	27473605	27292353	+	AT4G12680.1-AT4G13250.1	Bol040299-Bol040333	615	6.8e-27	17	211773	362505	<1Mbp	<1Mbp
755	Chr4	844409	1527133	1185771	C05	508114	932756	720435	+	AT4G01950.1-AT4G03440.1	Bol040751-Bol040842	1042	1.1e-53	31	682725	424643	<1Mbp	<1Mbp
761	Chr4	345952	659178	502565	C05	20386	302913	161650	-	AT4G00810.1-AT4G01520.1	Bol040672-Bol040717	593	9.5e-45	17	313227	282528	<1Mbp	<1Mbp
766	Chr4	12192136	16371430	14281783	C06	42916414	46841317	4.48789e+07	+	AT4G23330.1-AT4G34180.1	Bol042089-Bol033864	19112	0	504	4179295	3924904	2~5Mbp	2~5Mbp
767	Chr4	8672070	10165562	9418816	C06	38096417	39492639	38794528	+	AT4G15215.1-AT4G18390.1	Bol005044-Bol037059	5520	0	146	1493493	1396223	1~2Mbp	1~2Mbp
768	Chr4	11133186	12170086	11651636	C06	41846824	43204549	4.25257e+07	+	AT4G20780.1-AT4G23260.1	Bol024333-Bol042123	3188	5.7e-194	87	1036901	1357726	1~2Mbp	1~2Mbp
769	Chr4	10183717	11023755	10603736	C06	41033300	41842814	41438057	+	AT4G18430.1-AT4G20440.3	Bol024435-Bol024334	2749	1.2e-155	74	840039	809515	<1Mbp	<1Mbp
770	Chr4	16752571	17403332	1.7078e+07	C06	46840029	47581377	47210703	+	AT4G35220.1-AT4G36920.1	Bol033864-Bol018627	2557	1.8e-145	68	650762	741349	<1Mbp	<1Mbp
771	Chr4	17494705	17834927	17664816	C06	47521524	47900089	4.77108e+07	+	AT4G37160.1-AT4G37930.1	Bol018639-Bol018587	1257	4.6e-66	33	340223	378566	<1Mbp	<1Mbp
772	Chr4	14352037	14911307	14631672	C06	7027182	10194355	8.61077e+06	+	AT4G29130.1-AT4G30520.1	Bol022771-Bol041515	961	2.4e-46	29	559271	3167174	<1Mbp	2~5Mbp
776	Chr4	18036092	18573084	18304588	C06	47847748	48344214	48095981	-	AT4G38590.1-AT4G40060.1	Bol018593-Bol018509	2051	5.5e-201	55	536993	496467	<1Mbp	<1Mbp
777	Chr4	16664822	17175857	1.69203e+07	C06	10915768	13776746	12346257	-	AT4G35000.1-AT4G36350.1	Bol041487-Bol004773	1297	1.5e-122	37	511036	2860979	<1Mbp	2~5Mbp
778	Chr4	9856296	10334268	10095282	C06	27587084	28724499	2.81558e+07	-	AT4G17710.1-AT4G18820.1	Bol006301-Bol008505	973	5e-88	28	477973	1137416	<1Mbp	1~2Mbp
779	Chr4	9648527	9847107	9747817	C06	28920845	29495460	2.92082e+07	-	AT4G17190.1-AT4G17690.1	Bol008527-Bol007930	837	1.2e-65	23	198581	574616	<1Mbp	<1Mbp
780	Chr4	7093542	7462253	7.2779e+06	C06	42273633	42709945	42491789	-	AT4G11800.1-AT4G12620.1	Bol024277-Bol042068	582	5.4e-44	17	368712	436313	<1Mbp	<1Mbp
781	Chr4	6713557	6967093	6840325	C06	42838320	43290070	43064195	-	AT4G10960.1-AT4G11460.1	Bol042081-Bol042139	540	2.1e-34	15	253537	451751	<1Mbp	<1Mbp
782	Chr4	17390626	17525159	1.74579e+07	C06	47502580	47591787	4.75472e+07	-	AT4G36910.1-AT4G37240.1	Bol018643-Bol018626	440	4.2e-25	12	134534	89208	<1Mbp	<1Mbp
783	Chr4	10868400	11031572	10949986	C06	27282081	27821066	2.75516e+07	-	AT4G20090.1-AT4G20460.1	Bol006375-Bol006326	367	1.9e-24	11	163173	538986	<1Mbp	<1Mbp
791	Chr4	6955601	7309755	7132678	C07	35960325	37579732	3.677e+07	+	AT4G11440.1-AT4G12300.1	Bol045240-Bol045213	664	1.8e-32	19	354155	1619408	<1Mbp	1~2Mbp
794	Chr4	9402898	9753867	9.57838e+06	C07	6230545	6949410	6.58998e+06	-	AT4G16730.1-AT4G17490.1	Bol032868-Bol032816	994	9.9e-81	27	350970	718866	<1Mbp	<1Mbp
795	Chr4	6173715	6464544	6.31913e+06	C07	22983214	24412371	2.36978e+07	-	AT4G09800.1-AT4G10450.1	Bol031603-Bol031658	595	4.5e-44	17	290830	1429158	<1Mbp	1~2Mbp
796	Chr4	8551244	8726669	8.63896e+06	C07	18975421	19277258	1.91263e+07	-	AT4G14965.1-AT4G15290.1	Bol013321-Bol013287	392	1.5e-24	11	175426	301838	<1Mbp	<1Mbp
800	Chr4	8730723	9401382	9.06605e+06	C08	12863661	14488344	1.3676e+07	+	AT4G15300.1-AT4G16720.1	Bol028312-Bol028210	1826	1.1e-104	50	670660	1624684	<1Mbp	1~2Mbp
801	Chr4	13870382	14370892	14120637	C08	15574424	16443660	16009042	+	AT4G27850.1-AT4G29140.1	Bol021163-Bol021099	1733	2e-91	47	500511	869237	<1Mbp	<1Mbp
802	Chr4	8301946	8715339	8.50864e+06	C08	12165296	13071345	1.26183e+07	+	AT4G14420.1-AT4G15260.1	Bol006836-Bol028297	1095	4.3e-55	30	413394	906050	<1Mbp	<1Mbp
803	Chr4	7758610	8058675	7.90864e+06	C08	5424654	6978803	6.20173e+06	+	AT4G13340.1-AT4G13950.1	Bol033464-Bol033423	733	1.2e-31	20	300066	1554150	<1Mbp	1~2Mbp
804	Chr4	13554604	13823342	13688973	C08	15368513	15754161	15561337	+	AT4G27000.1-AT4G27680.1	Bol010173-Bol021153	548	4.8e-27	16	268739	385649	<1Mbp	<1Mbp
805	Chr4	12551717	12768040	1.26599e+07	C08	15163710	15369992	15266851	+	AT4G24190.1-AT4G24770.1	Bol010195-Bol010173	520	5.6e-24	15	216324	206283	<1Mbp	<1Mbp
814	Chr4	14878783	15522593	15200688	C08	33940594	34597967	3.42693e+07	-	AT4G30430.1-AT4G32130.1	Bol045750-Bol045795	1236	3.7e-117	36	643811	657374	<1Mbp	<1Mbp
815	Chr4	18025635	18381905	18203770	C08	35524864	35919966	35722415	-	AT4G38550.1-AT4G39550.1	Bol045846-Bol044803	1048	8.5e-88	29	356271	395103	<1Mbp	<1Mbp
821	Chr4	570242	1610037	1.09014e+06	C09	500941	1722070	1.11151e+06	+	AT4G01390.1-AT4G03630.1	Bol011445-Bol032175	4656	2.8e-301	122	1039796	1221130	1~2Mbp	1~2Mbp
822	Chr4	82445	336344	209394	C09	17122	249074	133098	+	AT4G00200.1-AT4G00780.1	Bol011531-Bol011491	1257	1.4e-62	33	253900	231953	<1Mbp	<1Mbp
823	Chr4	11548618	11813000	11680809	C09	11758275	12656355	12207315	+	AT4G21745.1-AT4G22380.1	Bol032664-Bol012093	666	3.7e-29	19	264383	898081	<1Mbp	<1Mbp
824	Chr4	11258761	11470533	11364647	C09	11233406	11612785	1.14231e+07	+	AT4G21100.1-AT4G21560.1	Bol032616-Bol032648	541	6.5e-22	15	211773	379380	<1Mbp	<1Mbp
830	Chr4	2116553	2752943	2434748	C09	11233406	12257389	1.17454e+07	-	AT4G04330.1-AT4G05420.1	Bol032616-Bol012060	2322	2.7e-229	61	636391	1023984	<1Mbp	1~2Mbp
831	Chr4	6276998	6967093	6.62205e+06	C09	12584291	14284392	1.34343e+07	-	AT4G10040.1-AT4G11460.1	Bol012086-Bol007706	1975	2.6e-193	53	690096	1700102	<1Mbp	1~2Mbp
832	Chr4	334732	625850	480291	C09	125224	502364	313794	-	AT4G00780.1-AT4G01470.1	Bol011514-Bol011445	1537	1.7e-134	40	291119	377141	<1Mbp	<1Mbp
833	Chr4	13467625	13727352	1.35975e+07	C09	22367628	23730482	23049055	-	AT4G26701.1-AT4G27440.2	Bol038841-Bol038949	657	1.4e-51	19	259728	1362855	<1Mbp	1~2Mbp
834	Chr4	10239017	10775901	10507459	C09	6792544	7620192	7206368	-	AT4G18596.1-AT4G19840.1	Bol032037-Bol032090	655	1.6e-52	20	536885	827649	<1Mbp	<1Mbp
835	Chr4	9655837	9896668	9.77625e+06	C09	8262184	9158594	8710389	-	AT4G17215.1-AT4G17800.1	Bol032133-Bol018905	565	2.7e-42	16	240832	896411	<1Mbp	<1Mbp
836	Chr4	9928678	10118599	1.00236e+07	C09	7821181	8394972	8.10808e+06	-	AT4G17870.1-AT4G18290.1	Bol032109-Bol032142	385	1e-23	11	189922	573792	<1Mbp	<1Mbp
837	Chr4	5286229	5611215	5448722	C09	14842492	15354892	15098692	-	AT4G08350.1-AT4G08790.1	Bol005511-Bol005495	381	1.6e-22	11	324987	512401	<1Mbp	<1Mbp
838	Chr4	13116076	13262035	1.31891e+07	C09	24586695	25448851	25017773	-	AT4G25760.1-AT4G26180.1	Bol009913-Bol012195	368	1.9e-23	11	145960	862157	<1Mbp	<1Mbp
846	Chr5	20745349	21357105	21051227	C01	11331578	11836402	11583990	+	AT5G51020.1-AT5G52650.1	Bol039490-Bol039557	809	4.1e-39	25	611757	504825	<1Mbp	<1Mbp
847	Chr5	6344789	6516205	6430497	C01	33443792	33811462	33627627	+	AT5G19010.1-AT5G19340.1	Bol034717-Bol034691	562	3.7e-24	15	171417	367671	<1Mbp	<1Mbp
858	Chr5	22561941	23203792	2.28829e+07	C01	11947061	13165038	1.2556e+07	-	AT5G55740.1-AT5G57270.1	Bol039569-Bol039687	1213	3.7e-114	35	641852	1217978	<1Mbp	1~2Mbp
859	Chr5	18363406	18726200	18544803	C01	6388139	7144563	6766351	-	AT5G45330.1-AT5G46190.1	Bol009429-Bol009335	803	3.5e-66	23	362795	756425	<1Mbp	<1Mbp
860	Chr5	1808150	2154553	1.98135e+06	C01	36102369	36625865	36364117	-	AT5G06000.1-AT5G06950.1	Bol007295-Bol023195	737	1.1e-56	21	346404	523497	<1Mbp	<1Mbp
861	Chr5	1105410	1507224	1306317	C01	36927203	37287553	37107378	-	AT5G04090.1-AT5G05100.1	Bol023159-Bol023120	648	3.2e-51	19	401815	360351	<1Mbp	<1Mbp
862	Chr5	18917613	19172823	19045218	C01	5858746	6239028	6048887	-	AT5G46620.1-AT5G47220.1	Bol019673-Bol019722	603	4.8e-44	17	255211	380283	<1Mbp	<1Mbp
863	Chr5	17814336	18036894	17925615	C01	7192898	7723875	7.45839e+06	-	AT5G44230.1-AT5G44700.1	Bol028329-Bol028388	572	1.3e-41	16	222559	530978	<1Mbp	<1Mbp
864	Chr5	22121404	22340100	22230752	C01	13161093	13433402	1.32972e+07	-	AT5G54490.1-AT5G55050.1	Bol039686-Bol013054	463	1.4e-30	13	218697	272310	<1Mbp	<1Mbp
865	Chr5	22308271	22596843	22452557	C01	12786718	13297392	13042055	-	AT5G54940.1-AT5G55830.1	Bol039646-Bol039710	453	6.2e-35	14	288573	510675	<1Mbp	<1Mbp
866	Chr5	26722823	26933093	26827958	C01	724435	1078284	901360	-	AT5G66920.1-AT5G67480.1	Bol028899-Bol028954	448	4.4e-31	13	210271	353850	<1Mbp	<1Mbp
868	Chr5	23109438	23374469	2.3242e+07	C01	4298534	4742390	4520462	-	AT5G57110.1-AT5G57690.1	Bol020992-Bol020947	365	1.6e-23	11	265032	443857	<1Mbp	<1Mbp
879	Chr5	730292	3821072	2275682	C02	1017290	3301726	2159508	+	AT5G03110.1-AT5G11850.1	Bol005417-Bol021193	10597	0	286	3090781	2284437	2~5Mbp	2~5Mbp
880	Chr5	4729319	6673282	5.7013e+06	C02	3260082	5447020	4353551	+	AT5G14670.1-AT5G19730.1	Bol021185-Bol036147	8256	0	218	1943964	2186939	1~2Mbp	2~5Mbp
881	Chr5	6826506	7697927	7.26222e+06	C02	5403708	6775945	6.08983e+06	+	AT5G20230.1-AT5G23000.1	Bol036155-Bol035999	4083	3.1e-250	107	871422	1372238	<1Mbp	1~2Mbp
882	Chr5	19366483	20058464	1.97125e+07	C02	40305538	41209105	4.07573e+07	+	AT5G47820.1-AT5G49460.1	Bol033127-Bol033046	2184	9.8e-126	59	691982	903568	<1Mbp	<1Mbp
883	Chr5	18163132	18910838	18536985	C02	30141739	32074768	3.11083e+07	+	AT5G44990.3-AT5G46600.1	Bol012366-Bol022774	2103	3.1e-108	57	747707	1933030	<1Mbp	1~2Mbp
884	Chr5	19005601	19350669	19178135	C02	32283719	33865715	33074717	+	AT5G46840.1-AT5G47780.1	Bol020122-Bol014864	1716	3e-93	46	345069	1581997	<1Mbp	1~2Mbp
885	Chr5	25955381	26369751	26162566	C02	41565359	42022866	4.17941e+07	+	AT5G64960.1-AT5G65925.1	Bol008023-Bol008073	1579	6.2e-83	42	414371	457508	<1Mbp	<1Mbp
886	Chr5	17469675	18097585	17783630	C02	28201125	29897507	29049316	+	AT5G43500.1-AT5G44820.1	Bol024205-Bol012379	1390	1e-79	39	627911	1696383	<1Mbp	1~2Mbp
887	Chr5	9553438	9961264	9757351	C02	42327711	42615332	4.24715e+07	+	AT5G27150.1-AT5G27930.2	Bol012788-Bol012763	795	1.2e-38	22	407827	287622	<1Mbp	<1Mbp
895	Chr5	22972989	23830437	23401713	C02	8277827	10089401	9183614	-	AT5G56800.1-AT5G59020.1	Bol015508-Bol014268	3979	0	105	857449	1811575	<1Mbp	1~2Mbp
896	Chr5	23851905	24462536	2.41572e+07	C02	6778194	8342886	7560540	-	AT5G59090.1-AT5G60800.1	Bol035998-Bol015517	2702	1.5e-285	72	610632	1564693	<1Mbp	1~2Mbp
897	Chr5	22075283	22673855	22374569	C02	10094646	11309924	10702285	-	AT5G54370.1-AT5G55990.1	Bol018174-Bol018274	2277	6.1e-228	61	598573	1215279	<1Mbp	1~2Mbp
898	Chr5	8076329	9087372	8.58185e+06	C02	42613211	44030988	4.33221e+07	-	AT5G23940.1-AT5G26010.1	Bol012763-Bol016486	2192	4.8e-228	60	1011044	1417778	1~2Mbp	1~2Mbp
899	Chr5	15895729	16532879	16214304	C02	38189138	39624344	38906741	-	AT5G39710.1-AT5G41315.1	Bol031110-Bol033180	1171	4.6e-111	34	637151	1435207	<1Mbp	1~2Mbp
900	Chr5	26603003	26965996	2.67845e+07	C02	42027234	42286250	42156742	-	AT5G66650.1-AT5G67620.1	Bol008074-Bol008104	1026	3.5e-83	28	362994	259017	<1Mbp	<1Mbp
901	Chr5	5917	325516	165716	C02	35653	294462	165058	-	AT5G01020.1-AT5G01840.1	Bol012789-Bol012823	995	2.6e-80	27	319600	258810	<1Mbp	<1Mbp
902	Chr5	17712409	17861101	17786755	C02	376485	920949	648717	-	AT5G44020.1-AT5G44340.1	Bol012833-Bol012860	769	7.3e-52	20	148693	544465	<1Mbp	<1Mbp
903	Chr5	6720384	6815379	6.76788e+06	C02	32087366	32270638	32179002	-	AT5G19880.1-AT5G20190.1	Bol020096-Bol020121	732	5.5e-49	19	94996	183273	<1Mbp	<1Mbp
904	Chr5	3347421	3654202	3.50081e+06	C02	43114034	43590061	4.3352e+07	-	AT5G10580.1-AT5G11440.1	Bol016393-Bol016442	418	3.9e-29	13	306782	476028	<1Mbp	<1Mbp
908	Chr5	4002775	7686779	5844777	C03	1982512	4896037	3.43927e+06	+	AT5G12370.1-AT5G22970.1	Bol034194-Bol025860	14542	0	386	3684005	2913526	2~5Mbp	2~5Mbp
909	Chr5	386018	3364596	1875307	C03	805	1974904	987854	+	AT5G02020.1-AT5G10630.1	Bol015252-Bol008739	10626	0	286	2978579	1974100	2~5Mbp	1~2Mbp
910	Chr5	26057623	26228449	26143036	C03	42496122	43054848	42775485	+	AT5G65210.1-AT5G65630.1	Bol009211-Bol009266	1196	3.4e-57	31	170827	558727	<1Mbp	<1Mbp
911	Chr5	20192599	20552566	2.03726e+07	C03	14788828	15140090	14964459	+	AT5G49700.1-AT5G50460.1	Bol015055-Bol015092	1124	9.2e-56	30	359968	351263	<1Mbp	<1Mbp
912	Chr5	7703092	8050175	7.87663e+06	C03	11321050	11524612	11422831	+	AT5G23010.1-AT5G23870.2	Bol020647-Bol020615	823	1.3e-41	23	347084	203563	<1Mbp	<1Mbp
913	Chr5	4950411	5245820	5.09812e+06	C03	19761945	20062578	1.99123e+07	+	AT5G15250.1-AT5G16050.1	Bol010721-Bol010665	586	7.6e-27	17	295410	300634	<1Mbp	<1Mbp
928	Chr5	22885192	23820237	2.33527e+07	C03	5477141	6174899	5826020	-	AT5G56520.1-AT5G59000.1	Bol025950-Bol026081	4162	0	110	935046	697759	<1Mbp	<1Mbp
929	Chr5	25629855	26052644	2.58412e+07	C03	29881399	31054103	30467751	-	AT5G64050.1-AT5G65207.1	Bol015938-Bol015828	3129	1.6e-316	81	422790	1172705	<1Mbp	1~2Mbp
930	Chr5	21953787	22813263	22383525	C03	6166313	6839363	6502838	-	AT5G54100.1-AT5G56325.1	Bol026079-Bol027970	2785	1.2e-293	75	859477	673051	<1Mbp	<1Mbp
931	Chr5	20715469	21288904	2.10022e+07	C03	7508825	8041776	7.7753e+06	-	AT5G50920.1-AT5G52440.1	Bol028039-Bol028117	2096	2.8e-203	56	573436	532952	<1Mbp	<1Mbp
932	Chr5	23885855	24462536	2.41742e+07	C03	4908161	5453559	5180860	-	AT5G59190.1-AT5G60800.1	Bol025861-Bol025944	2076	3.1e-204	56	576682	545399	<1Mbp	<1Mbp
933	Chr5	21288898	21881204	21585051	C03	6924920	7676729	7.30082e+06	-	AT5G52450.1-AT5G53895.1	Bol027975-Bol028063	1630	1.4e-158	45	592307	751810	<1Mbp	<1Mbp
934	Chr5	2892365	3107829	3000097	C03	30313178	31049419	3.06813e+07	-	AT5G09330.1-AT5G09960.1	Bol015907-Bol015829	665	3.1e-51	19	215465	736242	<1Mbp	<1Mbp
935	Chr5	24472639	24915214	2.46939e+07	C03	1231571	1545915	1388743	-	AT5G60830.1-AT5G62000.1	Bol008883-Bol008830	457	2.2e-35	15	442576	314345	<1Mbp	<1Mbp
936	Chr5	24003888	24260043	2.4132e+07	C03	34916112	36126669	3.55214e+07	-	AT5G59570.1-AT5G60270.1	Bol041338-Bol041401	435	2.3e-29	13	256156	1210558	<1Mbp	1~2Mbp
937	Chr5	17859195	18021385	17940290	C03	49841816	50065365	4.99536e+07	-	AT5G44340.1-AT5G44670.1	Bol011912-Bol011930	400	5.3e-23	11	162191	223550	<1Mbp	<1Mbp
944	Chr5	17148923	17272164	1.72105e+07	C04	11899484	12338467	1.2119e+07	+	AT5G42760.1-AT5G43060.1	Bol015251-Bol015225	649	2.5e-26	17	123242	438984	<1Mbp	<1Mbp
949	Chr5	15217910	16058999	1.56385e+07	C04	24020183	25641687	24830935	-	AT5G38130.1-AT5G40140.1	Bol044176-Bol040185	2878	1.5e-305	77	841090	1621505	<1Mbp	1~2Mbp
950	Chr5	14805229	15070555	14937892	C04	25710766	26315674	26013220	-	AT5G37360.1-AT5G37860.1	Bol040190-Bol040234	1025	1.2e-79	27	265327	604909	<1Mbp	<1Mbp
951	Chr5	13593429	14194054	1.38937e+07	C04	26675468	27102092	26888780	-	AT5G35380.1-AT5G36100.1	Bol040268-Bol040297	810	5.8e-65	23	600626	426625	<1Mbp	<1Mbp
952	Chr5	14460790	14636939	1.45489e+07	C04	26317884	26579260	26448572	-	AT5G36740.1-AT5G37030.1	Bol040236-Bol040258	447	3.9e-26	12	176150	261377	<1Mbp	<1Mbp
954	Chr5	16915783	17132843	17024313	C04	12495032	13466191	1.29806e+07	-	AT5G42310.1-AT5G42720.1	Bol015218-Bol038614	333	1.2e-21	10	217061	971160	<1Mbp	<1Mbp
960	Chr5	22865110	23198524	23031817	C05	4075166	5091451	4.58331e+06	-	AT5G56460.1-AT5G57250.1	Bol010383-Bol038033	1322	2.8e-117	35	333415	1016286	<1Mbp	1~2Mbp
961	Chr5	1239100	1843000	1541050	C05	31446231	31936795	31691513	-	AT5G04390.1-AT5G06110.1	Bol005909-Bol005838	1210	5.9e-113	35	603901	490565	<1Mbp	<1Mbp
962	Chr5	17385867	17843597	17614732	C05	918662	1203287	1.06097e+06	-	AT5G43320.1-AT5G44290.3	Bol040839-Bol040894	760	8.4e-61	22	457731	284626	<1Mbp	<1Mbp
963	Chr5	1877333	2169391	2023362	C05	30210231	30748078	3.04792e+07	-	AT5G06200.1-AT5G06980.1	Bol010303-Bol009317	747	2e-56	21	292059	537848	<1Mbp	<1Mbp
966	Chr5	18507489	19358125	18932807	C06	27310921	29502969	28406945	+	AT5G45640.1-AT5G47810.1	Bol006370-Bol007933	4699	1.2e-282	123	850637	2192049	<1Mbp	2~5Mbp
967	Chr5	26445086	26856941	2.6651e+07	C06	655311	1749656	1.20248e+06	+	AT5G66160.1-AT5G67310.1	Bol027146-Bol027250	2664	7.1e-148	69	411856	1094346	<1Mbp	1~2Mbp
968	Chr5	24469587	24831553	24650570	C06	36918274	37518002	37218138	+	AT5G60820.1-AT5G61800.1	Bol017069-Bol016983	2570	7.3e-138	66	361967	599729	<1Mbp	<1Mbp
969	Chr5	19366483	19843807	19605145	C06	34530772	34989793	3.47603e+07	+	AT5G47820.1-AT5G48940.1	Bol043063-Bol043146	2538	9.6e-143	66	477325	459022	<1Mbp	<1Mbp
970	Chr5	21478841	21914749	21696795	C06	25064403	26315049	25689726	+	AT5G52965.1-AT5G53980.1	Bol017139-Bol017228	1933	5.7e-109	51	435909	1250647	<1Mbp	1~2Mbp
971	Chr5	22519911	22716835	22618373	C06	26402915	26877199	26640057	+	AT5G55590.1-AT5G56090.1	Bol006220-Bol006260	1039	2.2e-47	27	196925	474285	<1Mbp	<1Mbp
972	Chr5	17864520	18118608	17991564	C06	26942510	27629254	27285882	+	AT5G44350.1-AT5G44870.1	Bol006392-Bol006305	694	8.2e-33	19	254089	686745	<1Mbp	<1Mbp
981	Chr5	7696135	9426417	8561276	C06	35067783	36982847	36025315	-	AT5G23000.1-AT5G26800.1	Bol022271-Bol017062	8077	0	210	1730283	1915065	1~2Mbp	1~2Mbp
982	Chr5	15884001	16480584	1.61823e+07	C06	32384859	34088266	3.32366e+07	-	AT5G39680.1-AT5G41170.1	Bol042825-Bol043016	1510	1.1e-148	43	596584	1703408	<1Mbp	1~2Mbp
983	Chr5	18042971	18538196	1.82906e+07	C06	24038371	25038387	24538379	-	AT5G44720.1-AT5G45700.1	Bol005589-Bol004455	1440	2.7e-131	39	495226	1000017	<1Mbp	1~2Mbp
984	Chr5	2285040	2758362	2521701	C06	36584296	37496362	37040329	-	AT5G07280.1-AT5G08520.1	Bol017125-Bol016985	1151	6.3e-105	33	473323	912067	<1Mbp	<1Mbp
985	Chr5	18801218	19307895	1.90546e+07	C06	38920392	39414838	39167615	-	AT5G46350.1-AT5G47635.1	Bol037141-Bol037073	1014	2.4e-90	29	506678	494447	<1Mbp	<1Mbp
986	Chr5	17315449	17559354	1.74374e+07	C06	3570	599699	301634	-	AT5G43130.1-AT5G43720.1	Bol027104-Bol027141	896	5.2e-69	24	243906	596130	<1Mbp	<1Mbp
987	Chr5	18163132	18645966	18404549	C06	41033300	41643369	4.13383e+07	-	AT5G44990.3-AT5G45970.1	Bol024435-Bol024359	795	2.7e-65	23	482835	610070	<1Mbp	<1Mbp
988	Chr5	3347421	3613361	3480391	C06	35465426	36046757	3.57561e+07	-	AT5G10580.1-AT5G11320.1	Bol022334-Bol022414	578	2.6e-45	17	265941	581332	<1Mbp	<1Mbp
989	Chr5	17857325	18136438	1.79969e+07	C06	41482832	41889572	41686202	-	AT5G44330.1-AT5G44900.1	Bol024372-Bol024325	443	1.1e-31	13	279114	406741	<1Mbp	<1Mbp
990	Chr5	22594655	22906661	22750658	C06	44087340	44356184	44221762	-	AT5G55830.1-AT5G56580.1	Bol042272-Bol042319	385	2.1e-26	12	312007	268845	<1Mbp	<1Mbp
1001	Chr5	25136751	25456476	2.52966e+07	C07	16929995	18049954	1.749e+07	-	AT5G62620.1-AT5G63580.1	Bol019361-Bol019446	2275	3.3e-213	59	319726	1119960	<1Mbp	1~2Mbp
1012	Chr5	26681495	26957743	26819619	C08	26675307	27362354	2.70188e+07	-	AT5G66816.1-AT5G67580.1	Bol007974-Bol008022	683	1e-48	19	276249	687048	<1Mbp	<1Mbp
1013	Chr5	289765	679043	484404	C08	29166572	30116123	2.96413e+07	-	AT5G01750.1-AT5G02910.1	Bol044328-Bol045449	447	4.1e-36	15	389279	949552	<1Mbp	<1Mbp
1014	Chr5	13358414	13602266	13480340	C08	10401504	10552921	1.04772e+07	-	AT5G35090.1-AT5G35400.1	Bol027008-Bol027022	388	2e-23	11	243853	151418	<1Mbp	<1Mbp
1019	Chr5	23144980	24273634	23709307	C09	24840204	28283433	2.65618e+07	+	AT5G57130.1-AT5G60330.1	Bol012251-Bol017229	6850	0	179	1128655	3443230	1~2Mbp	2~5Mbp
1020	Chr5	21780947	22436699	22108823	C09	21416210	23867302	22641756	+	AT5G53620.1-AT5G55320.1	Bol038779-Bol038954	3547	6.2e-214	93	655753	2451093	<1Mbp	2~5Mbp
1021	Chr5	18182038	19345039	1.87635e+07	C09	6792544	9187912	7990228	+	AT5G45060.1-AT5G47760.1	Bol032037-Bol018897	3420	1.2e-197	93	1163002	2395369	1~2Mbp	2~5Mbp
1022	Chr5	7742940	8987787	8.36536e+06	C09	4054082	5026702	4540392	+	AT5G23080.2-AT5G25810.1	Bol036258-Bol019235	3037	2.1e-184	83	1244848	972621	1~2Mbp	<1Mbp
1023	Chr5	21321428	21767000	21544214	C09	19015893	20774081	19894987	+	AT5G52540.1-AT5G53580.1	Bol030232-Bol030328	2464	9.8e-135	64	445573	1758189	<1Mbp	1~2Mbp
1024	Chr5	2136160	2455546	2295853	C09	37920268	38328043	3.81242e+07	+	AT5G06900.1-AT5G07710.1	Bol043829-Bol043901	1847	5.4e-96	48	319387	407776	<1Mbp	<1Mbp
1025	Chr5	22719191	22939036	2.28291e+07	C09	23931701	24905175	24418438	+	AT5G56110.1-AT5G56680.1	Bol009875-Bol012245	1429	8.8e-74	37	219846	973475	<1Mbp	<1Mbp
1026	Chr5	20835137	21117787	20976462	C09	17336879	18733153	18035016	+	AT5G51270.1-AT5G51990.1	Bol029355-Bol029422	1332	1e-69	35	282651	1396275	<1Mbp	1~2Mbp
1027	Chr5	9540925	9987990	9.76446e+06	C09	3034481	3330887	3182684	+	AT5G27120.1-AT5G27950.1	Bol032387-Bol032431	1150	1.6e-58	31	447066	296407	<1Mbp	<1Mbp
1028	Chr5	19522255	19859763	19691009	C09	2568218	2786239	2.67723e+06	+	AT5G48150.2-AT5G48970.1	Bol032307-Bol032344	1028	1.1e-48	28	337509	218022	<1Mbp	<1Mbp
1029	Chr5	19908626	20164729	2.00367e+07	C09	2801206	3017187	2.9092e+06	+	AT5G49120.1-AT5G49660.1	Bol032346-Bol032381	583	4.2e-26	16	256104	215982	<1Mbp	<1Mbp
1030	Chr5	2399504	2786094	2592799	C09	3785617	4189917	3987767	+	AT5G07580.1-AT5G08590.1	Bol036291-Bol036232	479	1.8e-22	15	386591	404301	<1Mbp	<1Mbp
1037	Chr5	2455634	4703084	3579359	C09	34943029	37985607	36464318	-	AT5G07720.1-AT5G14580.1	Bol043349-Bol043840	14688	0	379	2247451	3042579	2~5Mbp	2~5Mbp
1038	Chr5	4691006	6066186	5378596	C09	31552526	33899531	3.2726e+07	-	AT5G14550.1-AT5G18320.1	Bol019725-Bol030389	8582	0	222	1375181	2347006	1~2Mbp	2~5Mbp
1039	Chr5	6802372	7697927	7.25015e+06	C09	28446845	30360401	29403623	-	AT5G20150.1-AT5G23000.1	Bol035667-Bol035841	5062	0	131	895556	1913557	<1Mbp	1~2Mbp
1040	Chr5	1496855	2154553	1825704	C09	38329980	39305785	3.88179e+07	-	AT5G05070.1-AT5G06950.1	Bol043902-Bol009994	4771	0	123	657699	975806	<1Mbp	<1Mbp
1041	Chr5	539249	1214439	876844	C09	39259735	40098480	3.96791e+07	-	AT5G02460.1-AT5G04330.1	Bol009988-Bol010110	4228	0	109	675191	838746	<1Mbp	<1Mbp
1042	Chr5	26530235	26889238	2.67097e+07	C09	4799202	5450513	5.12486e+06	-	AT5G66440.1-AT5G67390.1	Bol019215-Bol019280	1923	2.6e-173	50	359004	651312	<1Mbp	<1Mbp
1043	Chr5	6518838	6755080	6636959	C09	30376081	30875920	3.0626e+07	-	AT5G19350.2-AT5G19990.1	Bol035843-Bol035915	1823	9.7e-160	47	236243	499840	<1Mbp	<1Mbp
1044	Chr5	8894179	9508878	9.20153e+06	C09	3328288	3914660	3621474	-	AT5G25550.1-AT5G27020.1	Bol032430-Bol036279	1772	8.4e-170	48	614700	586373	<1Mbp	<1Mbp
1045	Chr5	6134152	6409417	6.27178e+06	C09	30914024	31541867	3.12279e+07	-	AT5G18490.1-AT5G19100.1	Bol014695-Bol014627	1663	3.9e-144	43	275266	627844	<1Mbp	<1Mbp
1046	Chr5	24472639	24915214	2.46939e+07	C09	3639352	4045482	3842417	-	AT5G60830.1-AT5G62000.1	Bol032479-Bol036259	1268	2.7e-113	35	442576	406131	<1Mbp	<1Mbp
1047	Chr5	24667973	25028414	2.48482e+07	C09	38050816	38388756	38219786	-	AT5G61350.1-AT5G62310.1	Bol043852-Bol043911	724	3.1e-58	21	360442	337941	<1Mbp	<1Mbp
1048	Chr5	26370201	26471658	2.64209e+07	C09	5498986	5593699	5.54634e+06	-	AT5G65930.1-AT5G66260.1	Bol019289-Bol019312	717	1.3e-47	19	101458	94714	<1Mbp	<1Mbp
1049	Chr5	8512042	8892990	8702516	C09	36421852	36862619	3.66422e+07	-	AT5G24790.1-AT5G25540.1	Bol043572-Bol043645	543	2.3e-40	16	380949	440768	<1Mbp	<1Mbp
1050	Chr5	23833728	23906977	2.38704e+07	C09	26855667	27038085	26946876	-	AT5G59030.1-AT5G59250.1	Bol016826-Bol017321	459	2.4e-25	12	73250	182419	<1Mbp	<1Mbp
1051	Chr5	15709474	16202932	15956203	C09	2008651	2375398	2.19202e+06	-	AT5G39230.1-AT5G40460.1	Bol032227-Bol032280	428	1.2e-31	14	493459	366748	<1Mbp	<1Mbp
1052	Chr5	19005601	19120909	19063255	C09	8567692	8858043	8.71287e+06	-	AT5G46840.1-AT5G47070.1	Bol032149-Bol018937	418	1e-22	11	115309	290352	<1Mbp	<1Mbp
1053	Chr5	26068290	26239084	26153687	C09	36866557	37053918	3.69602e+07	-	AT5G65230.1-AT5G65640.1	Bol043646-Bol043680	393	2.1e-22	11	170795	187362	<1Mbp	<1Mbp

## Sheet: B.oleracea-B.rapa_aligns
#num	T_name	T_star	T_end	T_mid	Q_name	Q_star	Q_end	Q_mid	stand	T_gene	Q_gene	Score	E_value	Gene_num	T_block_len	Q_block_len	T_range	Q_range
0	C01	7169566	12442211	9.80589e+06	A01	5673768	8686273	7.18002e+06	+	Bol028325-Bol039604	Bra013441-Bra013956	14897	0	379	5272646	3012506	>5Mbp	2~5Mbp
1	C01	26142074	29984327	2.80632e+07	A01	14334873	16380319	15357596	+	Bol028710-Bol018840	Bra037580-Bra023944	5124	3.3e-321	132	3842254	2045447	2~5Mbp	2~5Mbp
2	C01	5830866	7152181	6.49152e+06	A01	4373132	5357897	4.86551e+06	+	Bol019671-Bol009334	Bra040155-Bra013389	4192	3.9e-247	107	1321316	984766	1~2Mbp	<1Mbp
3	C01	16595418	18529684	17562551	A01	22863392	23888612	23376002	+	Bol032801-Bol022001	Bra029893-Bra029995	2085	1.5e-112	54	1934267	1025221	1~2Mbp	1~2Mbp
4	C01	30781529	31669991	31225760	A01	13929257	14415096	1.41722e+07	+	Bol031002-Bol030924	Bra037533-Bra037596	1921	5e-101	49	888463	485840	<1Mbp	<1Mbp
5	C01	33839704	34691281	3.42655e+07	A01	2564991	2921132	2.74306e+06	+	Bol034689-Bol034616	Bra011531-Bra011603	1380	1e-68	36	851578	356142	<1Mbp	<1Mbp
8	C01	10858	5824135	2.9175e+06	A01	3873	4327474	2.16567e+06	-	Bol028781-Bol019668	Bra011024-Bra011895	26879	0	681	5813278	4323602	>5Mbp	2~5Mbp
9	C01	12232952	14237322	13235137	A01	9211784	10335042	9773413	-	Bol039589-Bol013139	Bra026280-Bra026470	5165	0	132	2004371	1123259	2~5Mbp	1~2Mbp
10	C01	36545087	37987036	3.72661e+07	A01	21086763	21899398	2.14931e+07	-	Bol023200-Bol023022	Bra040032-Bra034184	4997	0	127	1441950	812636	1~2Mbp	<1Mbp
11	C01	32208831	33713857	32961344	A01	16711485	17473625	17092555	-	Bol030869-Bol034703	Bra021110-Bra021236	2919	5.2e-291	75	1505027	762141	1~2Mbp	<1Mbp
12	C01	35865294	36432458	36148876	A01	20626217	21015313	20820765	-	Bol007341-Bol007251	Bra038665-Bra038746	2480	1.9e-229	63	567165	389097	<1Mbp	<1Mbp
13	C01	25569123	27038277	26303700	A01	11932993	12742657	12337825	-	Bol028673-Bol028758	Bra028290-Bra028368	1541	3.3e-136	40	1469155	809665	1~2Mbp	<1Mbp
14	C01	24372100	25395711	2.48839e+07	A01	12475849	13442699	12959274	-	Bol014700-Bol014770	Bra028347-Bra036917	1461	1.3e-128	38	1023612	966851	1~2Mbp	<1Mbp
15	C01	34734589	35592217	35163403	A01	19769742	20216687	1.99932e+07	-	Bol005914-Bol015788	Bra021468-Bra021542	1420	2.4e-123	37	857629	446946	<1Mbp	<1Mbp
16	C01	31720283	32245490	3.19829e+07	A01	17660374	17966189	1.78133e+07	-	Bol030921-Bol030865	Bra021258-Bra021302	1251	5.2e-98	32	525208	305816	<1Mbp	<1Mbp
17	C01	14849587	16511957	15680772	A01	10561293	11538540	1.10499e+07	-	Bol004813-Bol032805	Bra033762-Bra033843	1120	4.8e-92	30	1662371	977248	1~2Mbp	<1Mbp
18	C01	38440664	38585563	3.85131e+07	A01	18450614	18549635	1.85001e+07	-	Bol008157-Bol008132	Bra040355-Bra040379	957	2e-63	24	144900	99022	<1Mbp	<1Mbp
19	C01	38603221	38750671	38676946	A01	24382685	24488417	24435551	-	Bol008130-Bol008105	Bra040274-Bra040298	833	2.8e-53	21	147451	105733	<1Mbp	<1Mbp
20	C01	38360059	38439659	38399859	A01	21021776	21090791	2.10563e+07	-	Bol008178-Bol008158	Bra040014-Bra040033	715	8.9e-43	18	79601	69016	<1Mbp	<1Mbp
21	C01	24601455	25500933	25051194	A01	22742065	22864930	2.28035e+07	-	Bol014716-Bol014783	Bra038890-Bra029893	504	7.6e-36	14	899479	122866	<1Mbp	<1Mbp
34	C01	12060698	13234130	12647414	A02	5568508	6374357	5.97143e+06	-	Bol039579-Bol039700	Bra035541-Bra022481	700	2.8e-58	21	1173433	805850	1~2Mbp	<1Mbp
35	C01	6216009	6755380	6.48569e+06	A02	16498458	17235151	1.68668e+07	-	Bol019717-Bol009378	Bra021984-Bra022055	439	1.8e-30	13	539372	736694	<1Mbp	<1Mbp
36	C01	38362657	38750671	38556664	A02	19561524	20142626	19852075	-	Bol008177-Bol008105	Bra020624-Bra020716	352	7.4e-23	11	388015	581103	<1Mbp	<1Mbp
43	C01	2560793	5859156	4.20997e+06	A03	3030011	5413247	4221629	+	Bol013616-Bol019673	Bra036970-Bra024222	6302	0	168	3298364	2383237	2~5Mbp	2~5Mbp
44	C01	38016002	38457602	38236802	A03	24642867	25168798	2.49058e+07	+	Bol008230-Bol008154	Bra022859-Bra022959	1819	1.2e-102	47	441601	525932	<1Mbp	<1Mbp
45	C01	37383139	37874348	3.76287e+07	A03	19583429	19836989	19710209	+	Bol023108-Bol023037	Bra001289-Bra001351	975	2.9e-44	26	491210	253561	<1Mbp	<1Mbp
46	C01	33873179	34579316	3.42262e+07	A03	853979	1302175	1078077	+	Bol034685-Bol034621	Bra017658-Bra017724	650	8.5e-30	18	706138	448197	<1Mbp	<1Mbp
47	C01	12592344	13432195	1.30123e+07	A03	26001949	26510224	2.62561e+07	+	Bol039621-Bol013053	Bra028923-Bra029025	641	4.1e-28	19	839852	508276	<1Mbp	<1Mbp
48	C01	1888737	2386559	2137648	A03	11296345	11846764	1.15716e+07	+	Bol029084-Bol013650	Bra013029-Bra013114	512	1.3e-23	15	497823	550420	<1Mbp	<1Mbp
57	C01	6342073	14237322	1.02897e+07	A03	5412561	8949158	7.18086e+06	-	Bol009433-Bol013139	Bra024222-Bra012603	10730	0	286	7895250	3536598	>5Mbp	2~5Mbp
58	C01	260888	2595265	1.42808e+06	A03	567054	2521538	1544296	-	Bol028826-Bol013613	Bra017611-Bra017881	5053	0	134	2334378	1954485	2~5Mbp	1~2Mbp
59	C01	34771900	37262491	3.60172e+07	A03	19856569	20792965	20324767	-	Bol005916-Bol023125	Bra001356-Bra001539	3466	0	92	2490592	936397	2~5Mbp	<1Mbp
60	C01	28674389	33786955	31230672	A03	21100648	22842586	21971617	-	Bol023220-Bol034696	Bra001589-Bra001858	3403	0	94	5112567	1741939	>5Mbp	1~2Mbp
61	C01	38200135	38750671	38475403	A03	19155469	19549581	19352525	-	Bol008198-Bol008105	Bra001202-Bra001284	1447	1.2e-126	38	550537	394113	<1Mbp	<1Mbp
62	C01	25569123	28690491	27129807	A03	22665586	23349760	23007673	-	Bol028673-Bol023218	Bra001840-Bra001940	1401	2.5e-131	39	3121369	684175	2~5Mbp	<1Mbp
63	C01	36155790	37360378	36758084	A03	27995828	28580968	28288398	-	Bol007288-Bol023110	Bra005788-Bra005916	982	1.9e-85	28	1204589	585141	1~2Mbp	<1Mbp
64	C01	5875757	6220177	6047967	A03	9170574	9354012	9262293	-	Bol019677-Bol019718	Bra012630-Bra012660	855	1.4e-58	22	344421	183439	<1Mbp	<1Mbp
65	C01	8216683	8994406	8.60554e+06	A03	16822689	17146991	16984840	-	Bol028447-Bol028535	Bra000768-Bra000807	442	6.5e-29	13	777724	324303	<1Mbp	<1Mbp
67	C01	11333710	11836402	11585056	A03	26984837	27367835	27176336	-	Bol039491-Bol039557	Bra029112-Bra029194	355	1.8e-22	11	502693	382999	<1Mbp	<1Mbp
68	C01	1079798	1818843	1.44932e+06	A03	10124296	10598925	1.03616e+07	-	Bol028955-Bol029071	Bra012814-Bra012900	346	1.4e-25	12	739046	474630	<1Mbp	<1Mbp
71	C01	6731833	7825775	7278804	A03	10596784	11125321	1.08611e+07	-	Bol009379-Bol028407	Bra012900-Bra013000	308	2.2e-23	11	1093943	528538	1~2Mbp	<1Mbp
76	C01	38016002	38368134	38192068	A04	11358813	12121170	1.174e+07	+	Bol008230-Bol008175	Bra021722-Bra021850	766	4.1e-35	22	352133	762358	<1Mbp	<1Mbp
77	C01	3454595	4228874	3.84173e+06	A04	6165853	6735223	6450538	+	Bol017928-Bol018063	Bra032042-Bra032129	632	2.3e-25	19	774280	569371	<1Mbp	<1Mbp
81	C01	30086525	30736707	30411616	A04	12806422	13232884	13019653	-	Bol018847-Bol031004	Bra038204-Bra038264	1449	9.2e-119	37	650183	426463	<1Mbp	<1Mbp
82	C01	22458509	23312573	22885541	A04	8285548	8810306	8547927	-	Bol013732-Bol013783	Bra031392-Bra031445	1041	4.1e-78	27	854065	524759	<1Mbp	<1Mbp
83	C01	12363	677643	345003	A04	4803891	5788376	5.29613e+06	-	Bol028782-Bol028891	Bra030198-Bra030320	1002	9.8e-86	28	665281	984486	<1Mbp	<1Mbp
84	C01	21809840	22655897	2.22329e+07	A04	9117411	9517189	9317300	-	Bol036583-Bol013747	Bra031479-Bra031531	759	1.1e-55	20	846058	399779	<1Mbp	<1Mbp
85	C01	730131	1145388	937760	A04	6807097	7259370	7.03323e+06	-	Bol028900-Bol028967	Bra032140-Bra032186	496	1e-33	14	415258	452274	<1Mbp	<1Mbp
88	C01	35469356	37231552	36350454	A05	2022902	3035072	2528987	+	Bol015809-Bol023130	Bra034679-Bra027182	3408	5.4e-200	90	1762197	1012171	1~2Mbp	1~2Mbp
89	C01	34734589	35460679	35097634	A05	3962408	4380117	4.17126e+06	+	Bol005914-Bol015810	Bra027356-Bra027438	1221	8.1e-59	32	726091	417710	<1Mbp	<1Mbp
90	C01	32782377	33713857	33248117	A05	2967582	3388245	3.17791e+06	+	Bol034773-Bol034703	Bra027171-Bra027243	1140	2.4e-59	30	931481	420664	<1Mbp	<1Mbp
91	C01	29471894	30185569	2.98287e+07	A05	6381627	6843519	6612573	+	Bol018814-Bol018853	Bra035738-Bra035804	783	1e-37	21	713676	461893	<1Mbp	<1Mbp
98	C01	30311067	32458398	3.13847e+07	A05	4768730	6340030	5554380	-	Bol031039-Bol034804	Bra022205-Bra022462	2990	1.4e-321	80	2147332	1571301	2~5Mbp	1~2Mbp
99	C01	36818843	37987036	3.74029e+07	A05	1185540	2013688	1599614	-	Bol023176-Bol023022	Bra029682-Bra029889	2792	1.8e-288	74	1168194	828149	1~2Mbp	<1Mbp
100	C01	38128514	38750671	3.84396e+07	A05	696201	1353951	1025076	-	Bol008210-Bol008105	Bra029582-Bra029724	1968	3.6e-189	52	622158	657751	<1Mbp	<1Mbp
101	C01	27851575	29695919	28773747	A05	7077481	8409620	7.74355e+06	-	Bol023281-Bol018822	Bra031234-Bra030373	1528	4.6e-146	42	1844345	1332140	1~2Mbp	1~2Mbp
102	C01	32344995	32740175	32542585	A05	4405357	4662533	4533945	-	Bol034817-Bol034775	Bra022157-Bra022190	603	7.3e-39	16	395181	257177	<1Mbp	<1Mbp
103	C01	32672458	33786955	3.32297e+07	A05	8261644	8646620	8454132	-	Bol034782-Bol034696	Bra031382-Bra030407	521	1.1e-36	15	1114498	384977	1~2Mbp	<1Mbp
104	C01	27533554	28354643	2.79441e+07	A05	9350579	10153219	9751899	-	Bol023302-Bol023243	Bra030473-Bra034407	381	4.6e-26	11	821090	802641	<1Mbp	<1Mbp
111	C01	15023523	17947490	1.64855e+07	A06	9835441	10990807	10413124	+	Bol018775-Bol021957	Bra019485-Bra019601	740	4.7e-32	22	2923968	1155367	2~5Mbp	1~2Mbp
112	C01	20639	336777	178708	A06	22042023	22286518	2.21643e+07	+	Bol028784-Bol028837	Bra033579-Bra033634	707	1.2e-27	19	316139	244496	<1Mbp	<1Mbp
113	C01	34734589	35643515	35189052	A06	3801	446366	225084	+	Bol005914-Bol015777	Bra037954-Bra038033	590	1.6e-25	17	908927	442566	<1Mbp	<1Mbp
114	C01	6388139	7115511	6751825	A06	21488059	21740516	2.16143e+07	+	Bol009429-Bol009338	Bra025032-Bra025083	553	5.8e-25	16	727373	252458	<1Mbp	<1Mbp
115	C01	5858746	6239028	6048887	A06	21050779	21344478	2.11976e+07	+	Bol019673-Bol019722	Bra024953-Bra025010	537	5.8e-23	15	380283	293700	<1Mbp	<1Mbp
116	C01	32657354	33713857	3.31856e+07	A06	2798192	3127360	2962776	+	Bol034783-Bol034703	Bra018938-Bra019002	526	5.2e-21	15	1056504	329169	1~2Mbp	<1Mbp
122	C01	15913121	17003310	1.64582e+07	A06	23991088	24590658	24290873	-	Bol018741-Bol032788	Bra018049-Bra018123	533	6.1e-36	15	1090190	599571	1~2Mbp	<1Mbp
123	C01	17239053	18030336	1.76347e+07	A06	23260536	23769732	23515134	-	Bol021922-Bol021962	Bra017960-Bra018026	496	7.2e-34	14	791284	509197	<1Mbp	<1Mbp
124	C01	7228289	7555920	7.3921e+06	A06	22835551	22946374	2.2891e+07	-	Bol028331-Bol028368	Bra033737-Bra033759	488	3.9e-29	13	327632	110824	<1Mbp	<1Mbp
125	C01	38362657	38750671	38556664	A06	17716903	18160618	1.79388e+07	-	Bol008177-Bol008105	Bra037419-Bra037509	424	3.5e-30	13	388015	443716	<1Mbp	<1Mbp
126	C01	28810172	30107899	2.9459e+07	A06	2360756	2901883	2.63132e+06	-	Bol023211-Bol018851	Bra018861-Bra018952	391	5.1e-26	12	1297728	541128	1~2Mbp	<1Mbp
127	C01	31170173	31955337	31562755	A06	1637769	1920635	1779202	-	Bol030977-Bol030889	Bra018729-Bra018782	360	9.2e-24	11	785165	282867	<1Mbp	<1Mbp
128	C01	3296749	3816872	3.55681e+06	A06	12030588	12482528	12256558	-	Bol017898-Bol017987	Bra009786-Bra009856	353	2.1e-23	11	520124	451941	<1Mbp	<1Mbp
130	C01	20244005	22031136	2.11376e+07	A06	4989584	5388940	5189262	-	Bol036500-Bol036591	Bra019924-Bra020011	339	3.1e-24	11	1787132	399357	1~2Mbp	<1Mbp
137	C01	25569123	27176068	2.63726e+07	A07	7171993	8259055	7715524	-	Bol028673-Bol028762	Bra014920-Bra015028	1385	2.5e-121	37	1606946	1087063	1~2Mbp	1~2Mbp
138	C01	792999	1596104	1.19455e+06	A07	19562258	20177852	19870055	-	Bol028913-Bol029037	Bra015807-Bra015934	384	5.9e-28	13	803106	615595	<1Mbp	<1Mbp
139	C01	3326779	3653320	3.49005e+06	A07	22476799	23085816	2.27813e+07	-	Bol017904-Bol017960	Bra035148-Bra036395	367	5.4e-24	11	326542	609018	<1Mbp	<1Mbp
140	C01	730131	1078284	904208	A07	2496379	2788098	2.64224e+06	-	Bol028900-Bol028954	Bra012117-Bra012165	342	1.1e-22	10	348154	291720	<1Mbp	<1Mbp
145	C01	3592651	5859156	4.7259e+06	A08	4009191	4992264	4.50073e+06	+	Bol017953-Bol019673	Bra010215-Bra010383	3239	1.6e-194	87	2266506	983074	2~5Mbp	<1Mbp
146	C01	33839704	34694012	34266858	A08	9002105	9425418	9.21376e+06	+	Bol034689-Bol034615	Bra034625-Bra020813	1717	2.2e-87	44	854309	423314	<1Mbp	<1Mbp
147	C01	1523233	1877578	1.70041e+06	A08	5605880	5812689	5.70928e+06	+	Bol029019-Bol029081	Bra010496-Bra010536	746	7.4e-32	20	354346	206810	<1Mbp	<1Mbp
148	C01	7240130	8141633	7.69088e+06	A08	9612744	10132177	9.87246e+06	+	Bol028333-Bol028443	Bra020836-Bra020911	742	1.2e-36	21	901504	519434	<1Mbp	<1Mbp
149	C01	23308538	25154223	2.42314e+07	A08	11805231	12406486	1.21059e+07	+	Bol013783-Bol014741	Bra035508-Bra039731	533	3.9e-24	15	1845686	601256	1~2Mbp	<1Mbp
155	C01	12363	1525787	769075	A08	5903069	6942262	6.42267e+06	-	Bol028782-Bol029020	Bra010550-Bra010729	3446	0	91	1513425	1039194	1~2Mbp	1~2Mbp
156	C01	1892437	3150322	2.52138e+06	A08	8419255	9414860	8.91706e+06	-	Bol029085-Bol017874	Bra034530-Bra020811	3226	0	85	1257886	995606	1~2Mbp	<1Mbp
157	C01	5858746	7789285	6.82402e+06	A08	10118463	11165023	10641743	-	Bol019673-Bol028400	Bra020909-Bra021047	1994	2e-205	55	1930540	1046561	1~2Mbp	1~2Mbp
158	C01	8135442	9589744	8862593	A08	9489694	9890591	9.69014e+06	-	Bol028443-Bol014964	Bra020820-Bra020873	1167	5.2e-100	32	1454303	400898	1~2Mbp	<1Mbp
159	C01	10617318	11949007	1.12832e+07	A08	5356637	5796752	5.57669e+06	-	Bol009590-Bol039569	Bra010446-Bra010532	1164	2.6e-107	33	1331690	440116	1~2Mbp	<1Mbp
160	C01	18760638	19461552	19111095	A08	11805231	12107991	11956611	-	Bol014027-Bol014061	Bra035508-Bra035533	866	1.2e-57	22	700915	302761	<1Mbp	<1Mbp
161	C01	3188926	3513016	3350971	A08	13825021	14008331	13916676	-	Bol017879-Bol017943	Bra040065-Bra040090	711	4.1e-48	19	324091	183311	<1Mbp	<1Mbp
162	C01	30315377	31635754	3.09756e+07	A08	16000036	16754842	16377439	-	Bol031038-Bol030927	Bra014154-Bra014244	614	1.1e-46	18	1320378	754807	1~2Mbp	<1Mbp
163	C01	34734589	35520786	3.51277e+07	A08	18329323	18868352	1.85988e+07	-	Bol005914-Bol015800	Bra030838-Bra030911	528	8.7e-35	15	786198	539030	<1Mbp	<1Mbp
164	C01	12904339	13300717	13102528	A08	5172878	5285132	5229005	-	Bol039661-Bol039711	Bra010409-Bra010432	523	7.9e-33	14	396379	112255	<1Mbp	<1Mbp
165	C01	1880451	2286263	2083357	A08	6690178	7084586	6887382	-	Bol029083-Bol013670	Bra010674-Bra010763	387	9.3e-26	12	405813	394409	<1Mbp	<1Mbp
171	C01	1201223	2104238	1.65273e+06	A09	15466454	16093472	15779963	+	Bol028979-Bol013697	Bra037218-Bra036649	906	1.4e-38	26	903016	627019	<1Mbp	<1Mbp
172	C01	3269215	4168888	3.71905e+06	A09	14954195	15456043	15205119	+	Bol017896-Bol018051	Bra007771-Bra037216	854	3.9e-38	25	899674	501849	<1Mbp	<1Mbp
173	C01	10858	244257	127558	A09	4877426	5218269	5.04785e+06	+	Bol028781-Bol028824	Bra031161-Bra031228	622	7.7e-24	17	233400	340844	<1Mbp	<1Mbp
185	C01	7437801	8994406	8.2161e+06	A09	32486284	33945408	33215846	-	Bol028358-Bol028535	Bra029445-Bra032331	1134	3.6e-106	33	1556606	1459125	1~2Mbp	1~2Mbp
186	C01	20274073	22464861	21369467	A09	30274059	31263929	30768994	-	Bol036501-Bol013732	Bra017592-Bra027911	792	2.3e-67	23	2190789	989871	2~5Mbp	<1Mbp
187	C01	22479629	23538707	23009168	A09	26953886	27334179	2.7144e+07	-	Bol013734-Bol013798	Bra027054-Bra027094	418	2.5e-27	12	1059079	380294	1~2Mbp	<1Mbp
188	C01	1185615	1891717	1538666	A09	18352965	18844269	18598617	-	Bol028975-Bol029084	Bra036794-Bra036025	417	1.9e-28	13	706103	491305	<1Mbp	<1Mbp
198	C01	11854750	14004199	1.29295e+07	A10	9475493	11621884	1.05487e+07	+	Bol039559-Bol013109	Bra002705-Bra003024	1717	1.1e-90	51	2149450	2146392	2~5Mbp	2~5Mbp
199	C01	37419658	37771661	3.75957e+07	A10	4330802	4888598	4609700	+	Bol023105-Bol023052	Bra009534-Bra001962	612	9e-27	18	352004	557797	<1Mbp	<1Mbp
200	C01	33443792	33811462	33627627	A10	6656108	6825021	6.74056e+06	+	Bol034717-Bol034691	Bra002201-Bra002229	582	2.4e-24	15	367671	168914	<1Mbp	<1Mbp
201	C01	36954300	37283681	3.7119e+07	A10	3700698	4064885	3.88279e+06	+	Bol023156-Bol023121	Bra009405-Bra009481	535	2.9e-23	15	329382	364188	<1Mbp	<1Mbp
205	C01	36102369	36903356	3.65029e+07	A10	2478744	2985115	2.73193e+06	-	Bol007295-Bol023163	Bra009109-Bra009241	790	1.8e-65	23	800988	506372	<1Mbp	<1Mbp
206	C01	1523233	1879018	1.70113e+06	A10	5663218	6238427	5.95082e+06	-	Bol029019-Bol029082	Bra002049-Bra002117	529	4.7e-37	15	355786	575210	<1Mbp	<1Mbp
208	C01	1912807	2356873	2134840	A10	4866734	5488988	5177861	-	Bol013731-Bol013659	Bra001960-Bra002025	325	4.3e-21	10	444067	622255	<1Mbp	<1Mbp
216	C02	29129820	30979314	30054567	A01	5258459	5946219	5602339	-	Bol024148-Bol022837	Bra013372-Bra013489	666	2.3e-54	20	1849495	687761	1~2Mbp	<1Mbp
217	C02	10094646	11162096	10628371	A01	9668325	10054129	9861227	-	Bol018174-Bol018262	Bra026364-Bra026421	520	9.1e-37	15	1067451	385805	1~2Mbp	<1Mbp
218	C02	3767421	4250449	4008935	A01	19304222	19642410	19473316	-	Bol021267-Bol021347	Bra021359-Bra021432	515	1.5e-36	15	483029	338189	<1Mbp	<1Mbp
219	C02	8650220	9717763	9.18399e+06	A01	664409	1310366	987388	-	Bol015548-Bol014249	Bra011144-Bra011255	487	1.9e-35	15	1067544	645958	1~2Mbp	<1Mbp
220	C02	30451587	32088237	31269912	A01	4635528	5168589	4.90206e+06	-	Bol012348-Bol020096	Bra013269-Bra013357	486	2.3e-39	15	1636651	533062	1~2Mbp	<1Mbp
227	C02	14011206	20894484	17452845	A02	10057066	13159331	1.16082e+07	+	Bol034995-Bol018953	Bra007941-Bra008366	11133	0	285	6883279	3102266	>5Mbp	2~5Mbp
228	C02	5403708	9597297	7.5005e+06	A02	3611257	5536609	4573933	+	Bol036155-Bol014243	Bra020092-Bra020463	10614	0	270	4193590	1925353	2~5Mbp	1~2Mbp
229	C02	3277414	5447020	4362217	A02	2158405	3479684	2.81904e+06	+	Bol021189-Bol036147	Bra023480-Bra020059	8075	0	205	2169607	1321280	2~5Mbp	1~2Mbp
230	C02	37846751	39910228	3.88785e+07	A02	8243116	9361663	8.80239e+06	+	Bol031083-Bol033154	Bra032926-Bra033113	5136	2.6e-316	131	2063478	1118548	2~5Mbp	1~2Mbp
231	C02	30293741	32074768	3.11843e+07	A02	16053754	17198032	16625893	+	Bol012356-Bol022774	Bra021948-Bra022048	2155	1.9e-115	56	1781028	1144279	1~2Mbp	1~2Mbp
232	C02	32283719	33840507	33062113	A02	17325025	18027628	1.76763e+07	+	Bol020122-Bol014868	Bra022068-Bra022156	2047	3.2e-106	53	1556789	702604	1~2Mbp	<1Mbp
233	C02	2843404	3301726	3072565	A02	1278147	1568925	1423536	+	Bol024664-Bol021193	Bra028907-Bra023347	1269	1.7e-67	33	458323	290779	<1Mbp	<1Mbp
234	C02	13375890	13924116	13650003	A02	9349059	9552827	9450943	+	Bol028588-Bol028542	Bra033110-Bra007877	527	1.1e-22	14	548227	203769	<1Mbp	<1Mbp
238	C02	1017290	2568062	1792676	A02	2092	1012692	507392	-	Bol005417-Bol024609	Bra028632-Bra028850	6982	0	177	1550773	1010601	1~2Mbp	1~2Mbp
239	C02	40069142	41293253	4.06812e+07	A02	19617424	20369469	1.99934e+07	-	Bol033141-Bol033040	Bra020630-Bra020747	2899	4.8e-283	74	1224112	752046	1~2Mbp	<1Mbp
240	C02	9695801	10775648	1.02357e+07	A02	5551257	6247434	5.89935e+06	-	Bol014248-Bol018239	Bra035540-Bra035650	2333	3.6e-221	60	1079848	696178	1~2Mbp	<1Mbp
241	C02	41565359	42547090	4.20562e+07	A02	21975494	22597116	22286305	-	Bol008023-Bol012772	Bra029416-Bra031892	2303	1.7e-217	59	981732	621623	<1Mbp	<1Mbp
242	C02	12438765	13513250	1.2976e+07	A02	18041571	18460070	1.82508e+07	-	Bol028660-Bol028573	Bra038305-Bra038367	1836	4.9e-161	47	1074486	418500	1~2Mbp	<1Mbp
243	C02	42887302	43584316	43235809	A02	18483190	18842130	18662660	-	Bol016375-Bol016441	Bra020464-Bra020514	1652	1.1e-136	42	697015	358941	<1Mbp	<1Mbp
244	C02	45392	362786	204089	A02	1088375	1320245	1204310	-	Bol012790-Bol012831	Bra028871-Bra028911	1514	2.2e-117	38	317395	231871	<1Mbp	<1Mbp
245	C02	42327711	42794280	4.2561e+07	A02	19093291	19401938	1.92476e+07	-	Bol012788-Bol012749	Bra020554-Bra020599	1303	1e-98	33	466570	308648	<1Mbp	<1Mbp
246	C02	10804652	11309924	11057288	A02	8029610	8232984	8131297	-	Bol018240-Bol018274	Bra022714-Bra022745	860	6.4e-59	22	505273	203375	<1Mbp	<1Mbp
247	C02	32087366	32267109	3.21772e+07	A02	3535225	3604584	3.5699e+06	-	Bol020096-Bol020120	Bra020071-Bra020090	712	1.2e-43	18	179744	69360	<1Mbp	<1Mbp
248	C02	43588494	44030988	43809741	A02	21738929	21994521	21866725	-	Bol016442-Bol016486	Bra029388-Bra029418	686	1.5e-45	18	442495	255593	<1Mbp	<1Mbp
249	C02	3933711	4395933	4164822	A02	23021908	23241357	2.31316e+07	-	Bol021293-Bol021367	Bra031980-Bra040624	456	2.7e-30	13	462223	219450	<1Mbp	<1Mbp
250	C02	20633679	21328188	2.09809e+07	A02	15347505	15531245	15439375	-	Bol018969-Bol011773	Bra033153-Bra033172	417	6e-24	11	694510	183741	<1Mbp	<1Mbp
255	C02	51843	3301726	1.67678e+06	A03	27430617	29478138	2.84544e+07	+	Bol012792-Bol021193	Bra005668-Bra006122	5149	2.4e-310	140	3249884	2047522	2~5Mbp	2~5Mbp
256	C02	3296103	5395529	4345816	A03	30118949	31226476	3.06727e+07	+	Bol021192-Bol007093	Bra006264-Bra006512	3260	1.1e-186	88	2099427	1107528	2~5Mbp	1~2Mbp
257	C02	7041051	10141266	8.59116e+06	A03	31845367	32762886	3.23041e+07	+	Bol008961-Bol018181	Bra006650-Bra006862	3101	9.4e-176	83	3100216	917520	2~5Mbp	<1Mbp
258	C02	5406408	6779463	6.09294e+06	A03	31367737	31832745	31600241	+	Bol036154-Bol035998	Bra006549-Bra006647	2040	1.7e-111	54	1373056	465009	1~2Mbp	<1Mbp
259	C02	10094646	11309924	10702285	A03	26129641	26526868	2.63283e+07	+	Bol018174-Bol018274	Bra028949-Bra029028	1073	1.8e-53	29	1215279	397228	1~2Mbp	<1Mbp
260	C02	29143540	32074768	30609154	A03	8214063	9155713	8684888	+	Bol024144-Bol022774	Bra038795-Bra012627	803	1.7e-34	24	2931229	941651	2~5Mbp	<1Mbp
261	C02	3312689	4109121	3710905	A03	18218216	18487980	18353098	+	Bol021196-Bol021322	Bra001005-Bra001074	725	3e-35	21	796433	269765	<1Mbp	<1Mbp
268	C02	31820338	32255695	3.2038e+07	A03	31276062	31421553	3.13488e+07	-	Bol022790-Bol020119	Bra006524-Bra006560	568	3.6e-36	15	435358	145492	<1Mbp	<1Mbp
279	C02	37957914	39225990	38591952	A04	18121942	18976878	18549410	+	Bol031092-Bol031213	Bra025493-Bra025604	802	2e-39	23	1268077	854937	1~2Mbp	<1Mbp
282	C02	23839332	24740845	2.42901e+07	A05	16581859	16930125	16755992	+	Bol016491-Bol016562	Bra018523-Bra018563	789	3.2e-30	21	901514	348267	<1Mbp	<1Mbp
283	C02	1042009	1804675	1423342	A05	1586579	2013688	1.80013e+06	+	Bol005423-Bol024478	Bra029786-Bra029889	637	7.9e-31	19	762667	427110	<1Mbp	<1Mbp
284	C02	3277414	3768121	3.52277e+06	A05	26745	345094	185920	+	Bol021189-Bol021267	Bra039111-Bra039183	567	9.1e-23	16	490708	318350	<1Mbp	<1Mbp
288	C02	24200586	24497564	24349075	A05	16649013	16762150	1.67056e+07	-	Bol016513-Bol016538	Bra018529-Bra018546	629	7.7e-37	16	296979	113138	<1Mbp	<1Mbp
289	C02	1839704	2157120	1998412	A05	2396519	2878888	2.6377e+06	-	Bol024484-Bol024534	Bra034760-Bra034862	627	4.6e-46	18	317417	482370	<1Mbp	<1Mbp
290	C02	42125076	42780994	42453035	A05	356383	698284	527334	-	Bol008091-Bol012750	Bra039405-Bra029582	413	1.1e-26	12	655919	341902	<1Mbp	<1Mbp
291	C02	40400752	41167826	40784289	A05	814835	1187244	1.00104e+06	-	Bol033115-Bol033050	Bra029599-Bra029682	399	2.5e-25	12	767075	372410	<1Mbp	<1Mbp
293	C02	36466493	40300889	38383691	A06	18253952	20030802	19142377	+	Bol020059-Bol033128	Bra025114-Bra025423	5102	0	134	3834397	1776851	2~5Mbp	1~2Mbp
294	C02	41136596	42261835	4.16992e+07	A06	16155330	17314043	1.67347e+07	+	Bol033053-Bol008100	Bra024301-Bra024466	1623	1.8e-95	44	1125240	1158714	1~2Mbp	1~2Mbp
295	C02	17155797	19572301	18364049	A06	7140622	8682838	7911730	+	Bol039395-Bol039207	Bra025668-Bra025882	1582	2.6e-82	45	2416505	1542217	2~5Mbp	1~2Mbp
296	C02	27667083	29533757	28600420	A06	22419144	22941978	22680561	+	Bol004451-Bol024127	Bra033662-Bra033758	901	5.8e-48	25	1866675	522835	1~2Mbp	<1Mbp
298	C02	33873063	34967425	34420244	A06	6787996	7043550	6915773	+	Bol014860-Bol015127	Bra026159-Bra026208	516	2.3e-24	15	1094363	255555	1~2Mbp	<1Mbp
303	C02	32283719	35712443	33998081	A06	20078359	21238701	20658530	-	Bol020122-Bol015193	Bra024781-Bra024991	3407	0	91	3428725	1160343	2~5Mbp	1~2Mbp
304	C02	42613211	44030988	4.33221e+07	A06	11498347	12603803	12051075	-	Bol012763-Bol016486	Bra009716-Bra009875	1686	1.7e-166	46	1417778	1105457	1~2Mbp	1~2Mbp
305	C02	40147878	41118315	4.06331e+07	A06	17716903	18311848	1.80144e+07	-	Bol033138-Bol033054	Bra037419-Bra025126	1543	2.5e-138	41	970438	594946	<1Mbp	<1Mbp
306	C02	29324679	32074768	3.06997e+07	A06	21346508	21936018	21641263	-	Bol024138-Bol022774	Bra025011-Bra033557	1334	1.6e-123	37	2750090	589511	2~5Mbp	<1Mbp
307	C02	42227769	42794280	4.2511e+07	A06	12810860	13209498	13010179	-	Bol008098-Bol012749	Bra009912-Bra009977	870	2e-62	23	566512	398639	<1Mbp	<1Mbp
308	C02	376485	920949	648717	A06	22704260	22837047	2.27707e+07	-	Bol012833-Bol012860	Bra033713-Bra033737	748	6.8e-47	19	544465	132788	<1Mbp	<1Mbp
309	C02	15709090	17128243	1.64187e+07	A06	5500476	5991757	5.74612e+06	-	Bol034886-Bol039397	Bra025895-Bra025987	733	6.4e-60	21	1419154	491282	1~2Mbp	<1Mbp
313	C02	12127295	13907861	13017578	A07	18015082	18615072	18315077	+	Bol028669-Bol028545	Bra004312-Bra004408	1658	6.4e-87	44	1780567	599991	1~2Mbp	<1Mbp
314	C02	18277712	20684858	19481285	A07	2964084	3895528	3429806	+	Bol039306-Bol018965	Bra012188-Bra012325	795	1.8e-39	24	2407147	931445	2~5Mbp	<1Mbp
315	C02	11418207	12074809	11746508	A07	17658976	17895036	17777006	+	Bol010457-Bol010506	Bra004227-Bra004284	791	5.2e-36	21	656603	236061	<1Mbp	<1Mbp
318	C02	14860422	19452577	1.71565e+07	A07	19094330	21003544	20048937	-	Bol034936-Bol039209	Bra015710-Bra016118	5398	0	144	4592156	1909215	2~5Mbp	1~2Mbp
319	C02	14012380	18360402	16186391	A07	14932002	15997355	1.54647e+07	-	Bol034994-Bol039302	Bra003745-Bra003943	2734	3.5e-296	75	4348023	1065354	2~5Mbp	1~2Mbp
320	C02	2571819	3032427	2802123	A07	11187191	11559032	1.13731e+07	-	Bol024612-Bol024698	Bra028547-Bra028631	2651	2.6e-245	67	460609	371842	<1Mbp	<1Mbp
321	C02	18552559	20859108	1.97058e+07	A07	14297177	14912151	14604664	-	Bol039279-Bol018957	Bra003638-Bra003740	1522	5e-139	41	2306550	614975	2~5Mbp	<1Mbp
322	C02	11515988	13225160	12370574	A07	16284617	16834250	1.65594e+07	-	Bol010464-Bol028600	Bra003995-Bra004081	1017	8.7e-87	28	1709173	549634	1~2Mbp	<1Mbp
323	C02	19642748	20605956	20124352	A07	18621761	18955514	1.87886e+07	-	Bol019032-Bol018972	Bra015625-Bra015684	781	7.5e-58	21	963209	333754	<1Mbp	<1Mbp
324	C02	13986519	14557392	1.4272e+07	A07	21175411	21350721	21263066	-	Bol034998-Bol034955	Bra016156-Bra016190	727	2.9e-48	19	570874	175311	<1Mbp	<1Mbp
325	C02	42081440	42286250	42183845	A07	2312968	2771066	2542017	-	Bol008082-Bol008104	Bra012088-Bra012164	616	1.7e-41	17	204811	458099	<1Mbp	<1Mbp
326	C02	11418207	12835805	12127006	A07	4956496	5424555	5.19053e+06	-	Bol010457-Bol028635	Bra012463-Bra030045	466	9.8e-33	14	1417599	468060	1~2Mbp	<1Mbp
327	C02	14012380	15529190	14770785	A07	3862523	4242414	4.05247e+06	-	Bol034994-Bol034891	Bra012321-Bra012365	426	9e-29	13	1516811	379892	1~2Mbp	<1Mbp
328	C02	13224027	13924116	1.35741e+07	A07	16236710	16595373	1.6416e+07	-	Bol028600-Bol028542	Bra003984-Bra004041	413	1.8e-28	12	700090	358664	<1Mbp	<1Mbp
329	C02	38083350	38953030	38518190	A07	10622154	10879776	10750965	-	Bol031098-Bol031183	Bra028458-Bra028499	363	2.9e-24	11	869681	257623	<1Mbp	<1Mbp
336	C02	21343047	21816552	2.15798e+07	A08	16667654	16939274	16803464	+	Bol011774-Bol011812	Bra014235-Bra014273	1186	7.8e-55	30	473506	271621	<1Mbp	<1Mbp
340	C02	33672465	34166490	3.39195e+07	A08	17402868	17543739	1.74733e+07	-	Bol014883-Bol014832	Bra014326-Bra014353	971	3.2e-71	25	494026	140872	<1Mbp	<1Mbp
341	C02	16467816	18683313	1.75756e+07	A08	2334160	2866262	2600211	-	Bol034822-Bol039267	Bra016472-Bra016585	822	1.3e-72	25	2215498	532103	2~5Mbp	<1Mbp
342	C02	18935599	20684858	1.98102e+07	A08	1852719	2272763	2062741	-	Bol039241-Bol018965	Bra016380-Bra016457	539	9.8e-39	16	1749260	420045	1~2Mbp	<1Mbp
343	C02	4189202	4301536	4245369	A08	14019597	14119546	1.40696e+07	-	Bol021338-Bol021359	Bra013957-Bra013981	422	4.9e-22	11	112335	99950	<1Mbp	<1Mbp
344	C02	15709090	16295226	16002158	A08	2894093	2988508	2.9413e+06	-	Bol034886-Bol034845	Bra016591-Bra016611	409	1.6e-22	11	586137	94416	<1Mbp	<1Mbp
347	C02	41656315	42286250	4.19713e+07	A09	9226386	9717946	9472166	+	Bol008031-Bol008104	Bra037794-Bra037158	1189	2.5e-58	32	629936	491561	<1Mbp	<1Mbp
348	C02	27941378	30732210	29336794	A09	25225860	26315966	25770913	+	Bol024212-Bol022855	Bra027483-Bra027607	895	1e-42	26	2790833	1090107	2~5Mbp	1~2Mbp
349	C02	15034973	16741220	1.58881e+07	A09	3888857	4228443	4058650	+	Bol034925-Bol039422	Bra026981-Bra031022	521	3.8e-24	16	1706248	339587	1~2Mbp	<1Mbp
360	C02	33488815	35657148	3.4573e+07	A09	28432281	29294698	2.88635e+07	-	Bol014904-Bol015191	Bra017393-Bra017493	1512	5.3e-145	42	2168334	862418	2~5Mbp	<1Mbp
361	C02	39294134	41209105	4.02516e+07	A09	6946405	7492294	7.21935e+06	-	Bol031224-Bol033046	Bra036142-Bra039202	1497	7.6e-142	41	1914972	545890	1~2Mbp	<1Mbp
362	C02	38362268	39458514	38910391	A09	6427668	6753438	6590553	-	Bol031128-Bol033196	Bra039040-Bra039103	1074	3.9e-88	29	1096247	325771	1~2Mbp	<1Mbp
363	C02	42486051	42780994	4.26335e+07	A09	8107708	8301994	8204851	-	Bol012783-Bol012750	Bra036589-Bra036631	691	2.8e-44	18	294944	194287	<1Mbp	<1Mbp
364	C02	32417411	32858300	3.26379e+07	A09	29293814	29484145	2.9389e+07	-	Bol020130-Bol020162	Bra017493-Bra017516	577	1.3e-34	15	440890	190332	<1Mbp	<1Mbp
365	C02	35985630	36823810	36404720	A09	32194386	32501234	32347810	-	Bol020091-Bol020038	Bra038560-Bra029447	560	2.1e-38	15	838181	306849	<1Mbp	<1Mbp
366	C02	36343114	37070797	3.6707e+07	A09	28044249	28421932	2.82331e+07	-	Bol020069-Bol020027	Bra017356-Bra017391	522	1.1e-31	14	727684	377684	<1Mbp	<1Mbp
367	C02	42997976	43522929	4.32605e+07	A09	7804229	7945669	7874949	-	Bol016381-Bol016430	Bra036526-Bra036551	482	5.5e-29	13	524954	141441	<1Mbp	<1Mbp
368	C02	30451587	32001405	31226496	A09	29727598	30509924	30118761	-	Bol012348-Bol022777	Bra017541-Bra027823	464	2.4e-34	14	1549819	782327	1~2Mbp	<1Mbp
369	C02	24013498	24479562	24246530	A09	5879720	6046943	5.96333e+06	-	Bol016504-Bol016536	Bra036243-Bra036277	453	8.9e-26	12	466065	167224	<1Mbp	<1Mbp
380	C02	4322905	10141266	7.23209e+06	A10	6145708	10195845	8.17078e+06	+	Bol021360-Bol018181	Bra002101-Bra002815	9929	0	263	5818362	4050138	>5Mbp	2~5Mbp
381	C02	1725431	2631416	2.17842e+06	A10	2414874	3693243	3.05406e+06	+	Bol024467-Bol024624	Bra009090-Bra009403	2582	1.9e-137	71	905986	1278370	<1Mbp	1~2Mbp
382	C02	10097686	11309924	10703805	A10	10530277	11395766	1.0963e+07	+	Bol018175-Bol018274	Bra002866-Bra002994	1648	7.3e-88	44	1212239	865490	1~2Mbp	<1Mbp
386	C02	3260082	4171696	3715889	A10	10299	881157	445728	-	Bol021185-Bol021336	Bra008561-Bra008746	3146	0	82	911615	870859	<1Mbp	<1Mbp
387	C02	2634085	3252702	2.94339e+06	A10	1680634	2370845	2.02574e+06	-	Bol024625-Bol024730	Bra008934-Bra009082	2046	7.3e-192	54	618618	690212	<1Mbp	<1Mbp
388	C02	1034730	1709877	1.3723e+06	A10	3696620	4392222	4044421	-	Bol005420-Bol024463	Bra009404-Bra009549	1670	2.7e-159	45	675148	695603	<1Mbp	<1Mbp
389	C02	2097545	2296157	2196851	A10	3011688	3326038	3168863	-	Bol024524-Bol024555	Bra009246-Bra009312	546	5.2e-36	15	198613	314351	<1Mbp	<1Mbp
390	C02	86878	368893	227886	A10	4488108	4779201	4.63365e+06	-	Bol012794-Bol012832	Bra009580-Bra009643	505	2.4e-33	14	282016	291094	<1Mbp	<1Mbp
394	C03	21661066	23179572	22420319	A01	16822324	18685677	1.7754e+07	+	Bol023020-Bol022867	Bra021124-Bra021328	1996	2.8e-101	55	1518507	1863354	1~2Mbp	1~2Mbp
395	C03	50508072	51579430	51043751	A01	6283194	7065447	6.67432e+06	+	Bol011965-Bol010662	Bra013550-Bra013676	1054	6.5e-50	29	1071359	782254	1~2Mbp	<1Mbp
396	C03	27841703	29806764	2.88242e+07	A01	2512141	3495447	3003794	+	Bol042609-Bol012508	Bra011515-Bra011721	1028	1.7e-46	31	1965062	983307	1~2Mbp	<1Mbp
397	C03	21252044	21819796	21535920	A01	19898125	20504772	2.02014e+07	+	Bol035538-Bol023008	Bra021491-Bra021579	849	8.1e-37	23	567753	606648	<1Mbp	<1Mbp
398	C03	20247812	20811476	20529644	A01	20687518	21012845	2.08502e+07	+	Bol010942-Bol035486	Bra038677-Bra038745	816	1.2e-38	22	563665	325328	<1Mbp	<1Mbp
399	C03	49657081	50437157	50047119	A01	5640947	6029662	5.8353e+06	+	Bol029962-Bol011953	Bra013433-Bra013507	738	2.9e-33	20	780077	388716	<1Mbp	<1Mbp
400	C03	456458	916898	686678	A01	21446681	21841756	2.16442e+07	+	Bol015343-Bol015421	Bra034094-Bra034169	556	6.7e-25	16	460441	395076	<1Mbp	<1Mbp
415	C03	53036632	55163450	54100041	A01	411013	2327364	1.36919e+06	-	Bol017561-Bol013041	Bra011087-Bra011470	4147	0	111	2126819	1916352	2~5Mbp	1~2Mbp
416	C03	47726079	49442993	48584536	A01	4785522	5770995	5.27826e+06	-	Bol032689-Bol029938	Bra013295-Bra013455	1647	1.6e-157	45	1716915	985474	1~2Mbp	<1Mbp
417	C03	23829421	24970009	24399715	A01	15160824	16380319	1.57706e+07	-	Bol026652-Bol026541	Bra023800-Bra023944	1631	1.2e-152	44	1140589	1219496	1~2Mbp	1~2Mbp
418	C03	46543544	47772126	47157835	A01	3449274	4069272	3759273	-	Bol032779-Bol032683	Bra011713-Bra011835	1614	2.9e-146	43	1228583	619999	1~2Mbp	<1Mbp
419	C03	22916552	23194911	2.30557e+07	A01	14039338	14409094	14224216	-	Bol022898-Bol022865	Bra037545-Bra037594	768	4.3e-52	20	278360	369757	<1Mbp	<1Mbp
420	C03	50072091	50501554	5.02868e+07	A01	5930407	6289426	6.10992e+06	-	Bol011931-Bol011963	Bra013485-Bra013550	711	2.7e-49	19	429464	359020	<1Mbp	<1Mbp
421	C03	45893229	46437942	4.61656e+07	A01	4161714	4376302	4269008	-	Bol016073-Bol016015	Bra011859-Bra040157	635	2.2e-42	17	544714	214589	<1Mbp	<1Mbp
422	C03	7523933	7865717	7694825	A01	11550200	12067472	11808836	-	Bol028041-Bol028091	Bra028253-Bra028304	629	1.2e-43	17	341785	517273	<1Mbp	<1Mbp
423	C03	17889971	18354072	1.8122e+07	A01	21876335	22094384	2.19854e+07	-	Bol030588-Bol030629	Bra034178-Bra034226	598	9.9e-38	16	464102	218050	<1Mbp	<1Mbp
424	C03	6072043	6480284	6.27616e+06	A01	9924993	10282856	1.01039e+07	-	Bol026065-Bol027925	Bra026402-Bra026461	564	5.7e-40	16	408242	357864	<1Mbp	<1Mbp
425	C03	17185827	17780962	1.74834e+07	A01	6329748	6894094	6611921	-	Bol030515-Bol030576	Bra013556-Bra013656	547	6.6e-40	16	595136	564347	<1Mbp	<1Mbp
426	C03	49427485	49593817	49510651	A01	3014534	3136340	3075437	-	Bol029935-Bol029961	Bra011627-Bra011656	453	5.9e-25	12	166333	121807	<1Mbp	<1Mbp
427	C03	56836057	57319714	5.70779e+07	A01	19921634	20302396	20112015	-	Bol035140-Bol035185	Bra021495-Bra021551	433	1.3e-25	12	483658	380763	<1Mbp	<1Mbp
428	C03	19783439	20023842	1.99036e+07	A01	19756745	19839973	19798359	-	Bol010715-Bol010672	Bra021463-Bra021483	401	1.2e-23	11	240404	83229	<1Mbp	<1Mbp
429	C03	34559464	36241508	35400486	A01	11028433	11538540	1.12835e+07	-	Bol041325-Bol041414	Bra033804-Bra033843	400	1.6e-25	12	1682045	510108	1~2Mbp	<1Mbp
430	C03	7483181	8132091	7807636	A01	8033100	8425748	8229424	-	Bol028037-Bol004608	Bra013842-Bra013915	386	2.3e-26	12	648911	392649	<1Mbp	<1Mbp
431	C03	11397371	11838956	1.16182e+07	A01	10292668	10510111	1.04014e+07	-	Bol020634-Bol020573	Bra026462-Bra026507	381	7.1e-24	11	441586	217444	<1Mbp	<1Mbp
432	C03	2657995	2965054	2.81152e+06	A01	19736799	19959700	1.98482e+07	-	Bol034315-Bol034377	Bra021458-Bra021501	345	4.3e-21	10	307060	222902	<1Mbp	<1Mbp
446	C03	1990978	5947864	3969421	A02	1690431	5529420	3.60993e+06	+	Bol034195-Bol026045	Bra023376-Bra020462	10737	0	285	3956887	3838990	2~5Mbp	2~5Mbp
447	C03	29881399	31049419	30465409	A02	22478105	22890631	22684368	+	Bol015938-Bol015829	Bra031873-Bra031949	1347	7.2e-69	36	1168021	412527	1~2Mbp	<1Mbp
448	C03	11200505	11801793	11501149	A02	21546822	21927718	21737270	+	Bol020475-Bol020579	Bra029354-Bra029412	893	6.5e-48	24	601289	380897	<1Mbp	<1Mbp
449	C03	33109805	36299190	3.47045e+07	A02	4234030	4892054	4563042	+	Bol041274-Bol041417	Bra020219-Bra020334	609	2.9e-28	19	3189386	658025	2~5Mbp	<1Mbp
450	C03	19692848	20061086	19876967	A02	2029195	2508824	2.26901e+06	+	Bol010741-Bol010666	Bra023448-Bra023549	535	1.1e-25	16	368239	479630	<1Mbp	<1Mbp
451	C03	55254717	55559274	5.5407e+07	A02	5804429	6053256	5.92884e+06	+	Bol034999-Bol035029	Bra035593-Bra035630	530	4.5e-21	14	304558	248828	<1Mbp	<1Mbp
456	C03	19969	1729846	874908	A02	13989	1167732	590860	-	Bol015254-Bol008787	Bra028636-Bra028883	3451	0	93	1709878	1153744	1~2Mbp	1~2Mbp
457	C03	6553888	8003284	7278586	A02	6626229	8232984	7.42961e+06	-	Bol027934-Bol028110	Bra022523-Bra022745	2199	2.4e-228	60	1449397	1606756	1~2Mbp	1~2Mbp
458	C03	5971023	6512002	6.24151e+06	A02	5591702	6223308	5907505	-	Bol026049-Bol027928	Bra035547-Bra035648	1061	3.8e-90	29	540980	631607	<1Mbp	<1Mbp
459	C03	42496122	43024060	42760091	A02	22385247	22467901	22426574	-	Bol009211-Bol009261	Bra031853-Bra031871	439	1.3e-26	12	527939	82655	<1Mbp	<1Mbp
460	C03	19298931	19625908	1.94624e+07	A02	14196744	14594822	14395783	-	Bol010790-Bol010746	Bra008518-Bra008555	430	3.1e-26	12	326978	398079	<1Mbp	<1Mbp
461	C03	36405744	39265891	3.78358e+07	A02	3476224	4118672	3797448	-	Bol035655-Bol024868	Bra020059-Bra020195	305	1e-22	11	2860148	642449	2~5Mbp	<1Mbp
467	C03	1982512	6174899	4.07871e+06	A03	29643592	32786131	3.12149e+07	+	Bol034194-Bol026081	Bra006157-Bra006869	21811	0	552	4192388	3142540	2~5Mbp	2~5Mbp
468	C03	805	1974904	987854	A03	27557180	29228600	28392890	+	Bol015252-Bol008739	Bra005701-Bra006069	10530	0	267	1974100	1671421	1~2Mbp	1~2Mbp
469	C03	17185827	20062578	1.86242e+07	A03	16770154	18407426	17588790	+	Bol030515-Bol010665	Bra000754-Bra001049	9723	0	246	2876752	1637273	2~5Mbp	1~2Mbp
470	C03	11545698	14234345	1.289e+07	A03	13645764	15182163	1.4414e+07	+	Bol020613-Bol029658	Bra000184-Bra000479	9190	0	233	2688648	1536400	2~5Mbp	1~2Mbp
471	C03	6166313	8164709	7165511	A03	26001949	27390817	26696383	+	Bol026079-Bol004614	Bra028923-Bra005657	7350	0	187	1998397	1388869	1~2Mbp	1~2Mbp
472	C03	13895784	16558399	1.52271e+07	A03	15447774	16682343	1.60651e+07	+	Bol029615-Bol025711	Bra000524-Bra000742	6443	0	164	2662616	1234570	2~5Mbp	1~2Mbp
473	C03	9644815	11315567	10480191	A03	12647709	13641969	13144839	+	Bol005549-Bol020485	Bra000001-Bra000183	5801	0	147	1670753	994261	1~2Mbp	<1Mbp
474	C03	23215407	26247982	2.47317e+07	A03	22120623	23729316	2.2925e+07	+	Bol026699-Bol042466	Bra001752-Bra036751	5758	0	147	3032576	1608694	2~5Mbp	1~2Mbp
475	C03	20065978	21819796	20942887	A03	19875545	20972916	2.04242e+07	+	Bol010972-Bol023008	Bra001360-Bra001566	5123	2e-312	131	1753819	1097372	1~2Mbp	1~2Mbp
476	C03	21487137	23194911	22341024	A03	21090603	21944257	21517430	+	Bol035568-Bol022865	Bra001588-Bra001726	3960	2.9e-224	101	1707775	853655	1~2Mbp	<1Mbp
477	C03	8556556	9687694	9122125	A03	25375943	26056729	25716336	+	Bol039813-Bol005543	Bra022999-Bra028935	3619	2.4e-203	92	1131139	680787	1~2Mbp	<1Mbp
478	C03	53054735	55163450	5.41091e+07	A03	3104874	4971840	4038357	+	Bol017560-Bol013041	Bra036978-Bra024157	2901	4.9e-159	79	2108716	1866967	2~5Mbp	1~2Mbp
479	C03	8091984	8576853	8.33442e+06	A03	24327574	24744981	2.45363e+07	+	Bol004604-Bol039811	Bra022797-Bra022874	1841	1.9e-93	47	484870	417408	<1Mbp	<1Mbp
480	C03	16475821	17162326	1.68191e+07	A03	20797556	21190504	20994030	+	Bol025704-Bol025766	Bra001541-Bra001601	1526	1.6e-75	39	686506	392949	<1Mbp	<1Mbp
481	C03	47939840	49442993	4.86914e+07	A03	8421572	8995026	8708299	+	Bol029829-Bol029938	Bra012525-Bra012609	1102	5.6e-52	30	1503154	573455	1~2Mbp	<1Mbp
482	C03	2425850	3125371	2.77561e+06	A03	18142152	18452138	18297145	+	Bol034269-Bol034406	Bra000980-Bra001065	749	1.9e-34	22	699522	309987	<1Mbp	<1Mbp
483	C03	50072091	50501554	5.02868e+07	A03	8002233	8209992	8.10611e+06	+	Bol011931-Bol011963	Bra038761-Bra038793	615	6.5e-23	16	429464	207760	<1Mbp	<1Mbp
484	C03	570143	1300807	935475	A03	19887143	20496721	20191932	+	Bol015361-Bol008869	Bra001365-Bra001484	574	1.9e-23	18	730665	609579	<1Mbp	<1Mbp
485	C03	28915080	29686130	29300605	A03	1217555	1647085	1432320	+	Bol012427-Bol012498	Bra017711-Bra017772	534	7.3e-21	15	771051	429531	<1Mbp	<1Mbp
503	C03	25751693	28858052	2.73049e+07	A03	11384460	12696973	1.20407e+07	-	Bol042435-Bol042693	Bra013040-Bra000011	6847	0	174	3106360	1312514	2~5Mbp	1~2Mbp
504	C03	12333849	13081311	12707580	A03	325	505548	252936	-	Bol029436-Bol029525	Bra037630-Bra037743	1508	2.7e-132	40	747463	505224	<1Mbp	<1Mbp
505	C03	128145	313130	220638	A03	27636470	27848528	27742499	-	Bol015278-Bol015321	Bra005718-Bra005763	930	4.7e-68	24	184986	212059	<1Mbp	<1Mbp
506	C03	50508072	51582771	5.10454e+07	A03	7193963	8008535	7601249	-	Bol011965-Bol010663	Bra019313-Bra038761	734	2.5e-57	21	1074700	814573	1~2Mbp	<1Mbp
507	C03	5817709	7293449	6555579	A03	5344136	6135365	5.73975e+06	-	Bol026023-Bol028014	Bra024205-Bra019142	713	1.5e-66	23	1475741	791230	1~2Mbp	<1Mbp
508	C03	46757524	48056012	47406768	A03	1695778	2557613	2.1267e+06	-	Bol032765-Bol029838	Bra017779-Bra017884	689	3.7e-56	20	1298489	861836	1~2Mbp	<1Mbp
509	C03	49211007	50104819	49657913	A03	8150247	8782275	8466261	-	Bol029920-Bol011933	Bra038780-Bra012576	671	6.4e-53	19	893813	632029	<1Mbp	<1Mbp
510	C03	55678147	56672075	56175111	A03	20951586	21437886	21194736	-	Bol035042-Bol035121	Bra001565-Bra001631	439	1.6e-28	13	993929	486301	<1Mbp	<1Mbp
512	C03	28768753	30223596	2.94962e+07	A03	24071706	24885663	2.44787e+07	-	Bol042685-Bol015915	Bra022756-Bra022904	289	1.2e-21	11	1454844	813958	1~2Mbp	<1Mbp
525	C03	8108679	8501941	8305310	A04	10792527	11371313	11081920	+	Bol004606-Bol004661	Bra021628-Bra021723	877	3.7e-42	24	393263	578787	<1Mbp	<1Mbp
526	C03	23114355	23679224	2.33968e+07	A04	12809635	13232884	1.30213e+07	+	Bol022877-Bol026659	Bra038205-Bra038264	708	1.3e-28	19	564870	423250	<1Mbp	<1Mbp
527	C03	43937819	45229545	44583682	A04	12143113	12454919	12299016	+	Bol008422-Bol008534	Bra021857-Bra021923	533	1.8e-21	16	1291727	311807	1~2Mbp	<1Mbp
532	C03	8469039	11315567	9892303	A04	14000940	15837849	1.49194e+07	-	Bol004655-Bol020485	Bra017014-Bra039263	4976	0	132	2846529	1836910	2~5Mbp	1~2Mbp
533	C03	11545698	12276898	11911298	A04	13350536	13993570	13672053	-	Bol020613-Bol020519	Bra016876-Bra017012	1449	1.3e-132	39	731201	643035	<1Mbp	<1Mbp
534	C03	12897143	14068388	1.34828e+07	A04	155624	1074925	615274	-	Bol029501-Bol029642	Bra014385-Bra014520	1055	4.4e-95	30	1171246	919302	1~2Mbp	<1Mbp
535	C03	12938840	13712308	13325574	A04	15884264	16449845	1.61671e+07	-	Bol029507-Bol029597	Bra039271-Bra028004	1015	1.7e-89	28	773469	565582	<1Mbp	<1Mbp
536	C03	45970987	47091071	46531029	A04	4816882	5788376	5302629	-	Bol016059-Bol032729	Bra030199-Bra030320	844	7.3e-71	24	1120085	971495	1~2Mbp	<1Mbp
537	C03	52303314	52924642	52613978	A04	8892126	9248549	9.07034e+06	-	Bol014378-Bol014316	Bra031455-Bra031502	452	2.7e-31	13	621329	356424	<1Mbp	<1Mbp
538	C03	11625872	12087393	1.18566e+07	A04	1768880	2204990	1986935	-	Bol020605-Bol020544	Bra014630-Bra014697	376	2.2e-22	11	461522	436111	<1Mbp	<1Mbp
546	C03	12324637	13521595	12923116	A05	18480253	19579396	1.90298e+07	+	Bol029434-Bol029570	Bra004728-Bra004955	2574	2.3e-150	69	1196959	1099144	1~2Mbp	1~2Mbp
547	C03	22167356	23194911	2.26811e+07	A05	4427742	5728726	5078234	+	Bol022984-Bol022865	Bra022159-Bra022366	2363	4.6e-127	63	1027556	1300985	1~2Mbp	1~2Mbp
548	C03	23465988	24898400	24182194	A05	6943772	8173910	7558841	+	Bol026672-Bol026548	Bra035820-Bra031369	1545	5.6e-85	42	1432413	1230139	1~2Mbp	1~2Mbp
549	C03	11573797	12276898	1.19253e+07	A05	17764283	18311279	18037781	+	Bol020611-Bol020519	Bra004569-Bra004693	1536	3.2e-79	41	703102	546997	<1Mbp	<1Mbp
550	C03	55758099	57655749	56706924	A05	2995600	4547540	3771570	+	Bol035047-Bol035217	Bra027172-Bra022171	1386	8.8e-71	41	1897651	1551941	1~2Mbp	1~2Mbp
551	C03	49263	817888	433576	A05	1492208	1963210	1727709	+	Bol015260-Bol015408	Bra029759-Bra029876	912	1.7e-42	26	768626	471003	<1Mbp	<1Mbp
552	C03	18033735	18787551	18410643	A05	16324838	16922968	16623903	+	Bol030606-Bol030672	Bra018496-Bra018562	821	1.9e-40	22	753817	598131	<1Mbp	<1Mbp
553	C03	19743543	20023842	1.98837e+07	A05	10454	305753	158104	+	Bol010724-Bol010672	Bra039105-Bra039173	821	1.3e-36	22	280300	295300	<1Mbp	<1Mbp
554	C03	2657995	3003738	2.83087e+06	A05	110532	343093	226812	+	Bol034315-Bol034384	Bra039129-Bra039182	534	7.1e-23	15	345744	232562	<1Mbp	<1Mbp
566	C03	8562310	11380760	9971535	A05	19550322	22002536	20776429	-	Bol039812-Bol020637	Bra004951-Bra005370	4850	0	131	2818451	2452215	2~5Mbp	2~5Mbp
567	C03	20413131	21103427	20758279	A05	2022902	2523812	2273357	-	Bol010929-Bol035527	Bra034679-Bra034794	1703	3.8e-155	45	690297	500911	<1Mbp	<1Mbp
568	C03	21113016	21615829	2.13644e+07	A05	3864145	4380117	4122131	-	Bol035529-Bol035582	Bra027336-Bra027438	1203	1.1e-98	32	502814	515973	<1Mbp	<1Mbp
569	C03	16805706	17162326	16984016	A05	3251621	3676384	3.464e+06	-	Bol025721-Bol025766	Bra027222-Bra027302	1020	1.3e-78	27	356621	424764	<1Mbp	<1Mbp
570	C03	23393774	23928005	2.36609e+07	A05	6461983	7219016	6.8405e+06	-	Bol026682-Bol026642	Bra035746-Bra031252	997	2.4e-80	27	534232	757034	<1Mbp	<1Mbp
571	C03	13773168	14081685	1.39274e+07	A05	17009217	17395127	17202172	-	Bol029601-Bol029643	Bra004427-Bra004501	942	2.6e-72	25	308518	385911	<1Mbp	<1Mbp
572	C03	8108679	8505916	8.3073e+06	A05	14493608	15059904	14776756	-	Bol004606-Bol004662	Bra018232-Bra018319	922	6.1e-74	25	397238	566297	<1Mbp	<1Mbp
573	C03	13565389	13712308	1.36388e+07	A05	17547149	17751619	17649384	-	Bol029575-Bol029597	Bra004524-Bra004566	735	6e-48	19	146920	204471	<1Mbp	<1Mbp
574	C03	21661066	22404600	22032833	A05	2790255	3246712	3.01848e+06	-	Bol023020-Bol022958	Bra034845-Bra027221	682	2.6e-53	19	743535	456458	<1Mbp	<1Mbp
575	C03	55549198	56360027	5.59546e+07	A05	8198617	8868592	8.5336e+06	-	Bol035028-Bol035095	Bra031371-Bra030430	552	4.7e-42	16	810830	669976	<1Mbp	<1Mbp
576	C03	899622	1227393	1.06351e+06	A05	2440423	2868028	2.65423e+06	-	Bol015420-Bol008885	Bra034773-Bra034861	521	1.3e-36	15	327772	427606	<1Mbp	<1Mbp
577	C03	20348421	20552405	20450413	A05	2711289	2850507	2780898	-	Bol010938-Bol010920	Bra034828-Bra034857	498	2.5e-28	13	203985	139219	<1Mbp	<1Mbp
578	C03	44527112	45229545	4.48783e+07	A05	22279654	22674525	2.24771e+07	-	Bol008604-Bol008534	Bra005407-Bra005482	476	1.7e-34	14	702434	394872	<1Mbp	<1Mbp
579	C03	23477697	24150742	2.38142e+07	A05	8717044	9502830	9109937	-	Bol026671-Bol026616	Bra030411-Bra030484	371	3.1e-23	11	673046	785787	<1Mbp	<1Mbp
584	C03	41746935	43054848	4.24009e+07	A06	16433459	16873496	1.66535e+07	+	Bol024116-Bol009266	Bra024345-Bra024402	1233	2.7e-64	32	1307914	440038	1~2Mbp	<1Mbp
585	C03	56868535	57754095	57311315	A06	3801	377267	190534	+	Bol035144-Bol035228	Bra037954-Bra038021	1088	3e-54	29	885561	373467	<1Mbp	<1Mbp
586	C03	45893229	46545662	4.62194e+07	A06	21973038	22286518	22129778	+	Bol016073-Bol032779	Bra033566-Bra033634	736	6.6e-35	20	652434	313481	<1Mbp	<1Mbp
587	C03	31103526	31634172	31368849	A06	23262190	23615838	23439014	+	Bol006647-Bol006677	Bra017961-Bra018001	692	5.1e-29	18	530647	353649	<1Mbp	<1Mbp
588	C03	55554488	56280275	5.59174e+07	A06	2752143	3174397	2963270	+	Bol035029-Bol035089	Bra018933-Bra019015	689	6.3e-28	19	725788	422255	<1Mbp	<1Mbp
589	C03	56359554	56871947	5.66158e+07	A06	512173	723350	617762	+	Bol035095-Bol035144	Bra039658-Bra039701	591	2.6e-21	16	512394	211178	<1Mbp	<1Mbp
599	C03	29881399	31054103	30467751	A06	15941212	16575459	1.62583e+07	-	Bol015938-Bol015828	Bra024262-Bra024364	3199	4.6e-313	81	1172705	634248	1~2Mbp	<1Mbp
600	C03	28724136	29835438	29279787	A06	17188920	17719722	17454321	-	Bol042679-Bol012512	Bra024450-Bra037419	2104	7.8e-191	54	1111303	530803	1~2Mbp	<1Mbp
601	C03	38950224	40121817	3.9536e+07	A06	24336555	24961468	2.4649e+07	-	Bol024850-Bol024934	Bra018092-Bra018171	1904	1.4e-168	49	1171594	624914	1~2Mbp	<1Mbp
602	C03	34222912	35545034	34883973	A06	25786768	26192401	2.59896e+07	-	Bol041314-Bol041373	Bra038652-Bra038301	1077	3.8e-83	28	1322123	405634	1~2Mbp	<1Mbp
603	C03	31085825	31634172	3.136e+07	A06	10821122	11101001	1.09611e+07	-	Bol006644-Bol006677	Bra019583-Bra019616	985	1.4e-68	25	548348	279880	<1Mbp	<1Mbp
604	C03	35480497	36299190	3.58898e+07	A06	25101151	25406795	25253973	-	Bol041370-Bol041417	Bra018190-Bra018223	768	2.8e-52	20	818694	305645	<1Mbp	<1Mbp
605	C03	40725944	42164541	4.14452e+07	A06	9446998	10243736	9845367	-	Bol024085-Bol024122	Bra019462-Bra019522	590	6.2e-42	16	1438598	796739	1~2Mbp	<1Mbp
606	C03	49841816	50065365	4.99536e+07	A06	22835551	22946374	2.2891e+07	-	Bol011912-Bol011930	Bra033737-Bra033759	424	2.4e-22	11	223550	110824	<1Mbp	<1Mbp
607	C03	48048763	49455027	48751895	A06	21434747	21809370	2.16221e+07	-	Bol029837-Bol029940	Bra025027-Bra025095	411	4.9e-31	13	1406265	374624	1~2Mbp	<1Mbp
608	C03	28037437	29306466	2.8672e+07	A06	21700865	22237903	21969384	-	Bol042622-Bol012461	Bra025077-Bra033627	365	5.6e-26	12	1269030	537039	1~2Mbp	<1Mbp
609	C03	20937524	21444509	2.1191e+07	A06	52274	449870	251072	-	Bol035497-Bol035564	Bra037960-Bra038034	323	5.7e-21	10	506986	397597	<1Mbp	<1Mbp
619	C03	43737169	45630753	44683961	A07	5548657	6795913	6172285	+	Bol008450-Bol016104	Bra030063-Bra014883	1875	1e-100	51	1893585	1247257	1~2Mbp	1~2Mbp
620	C03	25161742	27330783	2.62463e+07	A07	7171993	9662044	8.41702e+06	+	Bol042399-Bol042565	Bra014920-Bra015170	1669	1.2e-86	48	2169042	2490052	2~5Mbp	2~5Mbp
621	C03	39684679	40637539	40161109	A07	4445219	5071790	4.7585e+06	+	Bol024902-Bol024985	Bra012400-Bra012475	627	2e-29	18	952861	626572	<1Mbp	<1Mbp
622	C03	12859374	13578639	1.3219e+07	A07	13108783	13420313	13264548	+	Bol029498-Bol029579	Bra003394-Bra003459	478	8.5e-21	14	719266	311531	<1Mbp	<1Mbp
633	C03	1742316	1974904	1858610	A07	11310045	11557047	11433546	-	Bol008783-Bol008739	Bra028577-Bra028630	754	8.8e-53	20	232589	247003	<1Mbp	<1Mbp
634	C03	43145314	43835034	43490174	A07	5070441	5356200	5.21332e+06	-	Bol005283-Bol008435	Bra012475-Bra030031	745	1.4e-53	20	689721	285760	<1Mbp	<1Mbp
642	C03	53766885	55163450	5.44652e+07	A08	3909915	4704238	4.30708e+06	+	Bol017481-Bol013041	Bra016836-Bra010334	3328	1.5e-190	85	1396566	794324	1~2Mbp	<1Mbp
643	C03	47939840	49331226	48635533	A08	10330002	10904032	10617017	+	Bol029829-Bol029927	Bra020940-Bra021012	1818	3.9e-96	47	1391387	574031	1~2Mbp	<1Mbp
644	C03	43131775	43835034	4.34834e+07	A08	8051473	8271248	8.16136e+06	+	Bol005281-Bol008435	Bra010956-Bra010994	1407	4.2e-70	36	703260	219776	<1Mbp	<1Mbp
645	C03	49219578	49593817	4.94067e+07	A08	5593791	5779064	5.68643e+06	+	Bol029921-Bol029961	Bra010492-Bra010529	898	3.6e-41	23	374240	185274	<1Mbp	<1Mbp
655	C03	43707783	47772126	4.574e+07	A08	6070921	7919442	6.99518e+06	-	Bol008453-Bol032683	Bra010577-Bra010924	10193	0	259	4064344	1848522	2~5Mbp	1~2Mbp
656	C03	55959697	57771693	56865695	A08	18333897	19451122	1.88925e+07	-	Bol035069-Bol035230	Bra030839-Bra030979	3668	0	94	1811997	1117226	1~2Mbp	1~2Mbp
657	C03	49657081	51579430	5.06183e+07	A08	9489694	10333266	9911480	-	Bol029962-Bol010662	Bra020820-Bra020940	2843	7.9e-278	73	1922350	843573	1~2Mbp	<1Mbp
658	C03	52960962	53549739	5.32554e+07	A08	8412650	8739372	8576011	-	Bol017564-Bol017501	Bra011023-Bra034584	1647	2e-136	42	588778	326723	<1Mbp	<1Mbp
659	C03	40316727	40642783	40479755	A08	8265536	8415562	8340549	-	Bol024955-Bol024986	Bra010993-Bra011023	1073	3.8e-75	27	326057	150027	<1Mbp	<1Mbp
660	C03	53546488	54018579	5.37825e+07	A08	13662694	14013858	13838276	-	Bol017501-Bol017455	Bra038428-Bra040091	848	4.4e-63	22	472092	351165	<1Mbp	<1Mbp
661	C03	56868535	57723745	57296140	A08	17334698	17650939	1.74928e+07	-	Bol035144-Bol035223	Bra014321-Bra014371	482	7.6e-35	14	855211	316242	<1Mbp	<1Mbp
662	C03	39908906	40255278	40082092	A08	1339634	1531823	1.43573e+06	-	Bol024922-Bol024951	Bra016271-Bra016308	409	2.3e-24	11	346373	192190	<1Mbp	<1Mbp
668	C03	44558246	45782742	45170494	A09	33625351	34848967	34237159	+	Bol008598-Bol016086	Bra032290-Bra039607	1843	1.9e-97	49	1224497	1223617	1~2Mbp	1~2Mbp
669	C03	12208805	14010322	1.31096e+07	A09	13207547	14602505	13905026	+	Bol020529-Bol029635	Bra007412-Bra007698	1442	3.3e-73	43	1801518	1394959	1~2Mbp	1~2Mbp
670	C03	17185827	17873007	17529417	A09	32314017	33579708	3.29469e+07	+	Bol030515-Bol030587	Bra029425-Bra029576	1360	1.8e-67	37	687181	1265692	<1Mbp	1~2Mbp
671	C03	43718915	44761567	44240241	A09	21725957	22850054	2.2288e+07	+	Bol008452-Bol008575	Bra032845-Bra037916	1254	4.1e-66	34	1042653	1124098	1~2Mbp	1~2Mbp
672	C03	18363128	19130815	1.8747e+07	A09	5803134	6365205	6.08417e+06	+	Bol030630-Bol030714	Bra036229-Bra036323	1116	7.8e-56	30	767688	562072	<1Mbp	<1Mbp
673	C03	8884096	9884630	9384363	A09	10284578	11176845	1.07307e+07	+	Bol039771-Bol005516	Bra006916-Bra007045	905	3.6e-40	26	1000535	892268	1~2Mbp	<1Mbp
674	C03	39908906	40648922	40278914	A09	20380492	21162092	20771292	+	Bol024922-Bol024987	Bra024660-Bra024759	826	4.3e-41	23	740017	781601	<1Mbp	<1Mbp
675	C03	45874901	46866351	46370626	A09	4711174	5223726	4967450	+	Bol016076-Bol032752	Bra031115-Bra031229	753	4.6e-35	22	991451	512553	<1Mbp	<1Mbp
676	C03	10502925	11177086	1.084e+07	A09	11334128	12137436	11735782	+	Bol020386-Bol020470	Bra007080-Bra007206	559	3.9e-25	17	674162	803309	<1Mbp	<1Mbp
692	C03	19163300	19622269	1.93928e+07	A09	5385057	5753806	5.56943e+06	-	Bol030717-Bol010747	Bra037337-Bra037413	1304	4.6e-107	34	458970	368750	<1Mbp	<1Mbp
693	C03	52269279	52939413	52604346	A09	27403533	27751975	27577754	-	Bol014380-Bol014315	Bra027101-Bra027153	1280	3.7e-103	33	670135	348443	<1Mbp	<1Mbp
694	C03	29404190	30958019	3.01811e+07	A09	9070132	9539186	9304659	-	Bol012470-Bol015838	Bra037764-Bra037119	1199	3.7e-110	33	1553830	469055	1~2Mbp	<1Mbp
695	C03	51577727	52251920	5.19148e+07	A09	30939500	31382653	3.11611e+07	-	Bol010662-Bol016270	Bra027871-Bra027925	954	3.9e-74	25	674194	443154	<1Mbp	<1Mbp
696	C03	28270672	29651734	28961203	A09	15470608	15993424	15732016	-	Bol042644-Bol012494	Bra037219-Bra037304	850	1.9e-70	24	1381063	522817	1~2Mbp	<1Mbp
697	C03	43131775	43835034	4.34834e+07	A09	21046628	21542000	21294314	-	Bol005281-Bol008435	Bra024750-Bra032812	733	4.4e-55	20	703260	495373	<1Mbp	<1Mbp
698	C03	48355649	49423692	4.88897e+07	A09	29932349	30512082	3.02222e+07	-	Bol029854-Bol029933	Bra017556-Bra027824	405	2.1e-26	12	1068044	579734	1~2Mbp	<1Mbp
699	C03	33950815	36299190	3.5125e+07	A09	1347830	1619252	1483541	-	Bol041298-Bol041417	Bra031573-Bra031628	319	5.1e-22	11	2348376	271423	2~5Mbp	<1Mbp
710	C03	3384356	7484156	5434256	A10	5981599	12607476	9.29454e+06	+	Bol034442-Bol028037	Bra002085-Bra003118	12525	0	333	4099801	6625878	2~5Mbp	>5Mbp
711	C03	767150	1781501	1.27433e+06	A10	2400264	3680955	3.04061e+06	+	Bol015397-Bol008778	Bra009086-Bra009400	2781	3.6e-152	76	1014352	1280692	1~2Mbp	1~2Mbp
712	C03	28724136	29374389	2.90493e+07	A10	5632817	6248193	5940505	+	Bol042679-Bol012467	Bra002042-Bra002120	652	1.6e-26	18	650254	615377	<1Mbp	<1Mbp
713	C03	34027832	36299190	35163511	A10	8012747	8881908	8.44733e+06	+	Bol041301-Bol041417	Bra002439-Bra002589	648	3.3e-27	20	2271359	869162	2~5Mbp	<1Mbp
714	C03	28192081	28858052	2.85251e+07	A10	4796831	5299243	5048037	+	Bol042634-Bol042693	Bra001953-Bra002005	536	4e-25	15	665972	502413	<1Mbp	<1Mbp
719	C03	1982512	3407547	2.69503e+06	A10	10299	1528392	769346	-	Bol034194-Bol034444	Bra008561-Bra008893	4992	0	131	1425036	1518094	1~2Mbp	1~2Mbp
720	C03	805	763338	382072	A10	3696620	4669379	4.183e+06	-	Bol015252-Bol015394	Bra009404-Bra009620	3164	0	83	762534	972760	<1Mbp	<1Mbp
721	C03	36522656	37365590	36944123	A10	18557434	19279665	1.89185e+07	-	Bol035649-Bol035611	Bra034946-Bra034996	803	4.7e-56	21	842935	722232	<1Mbp	<1Mbp
722	C03	17961497	18995915	18478706	A10	13375706	13865706	13620706	-	Bol030599-Bol030693	Bra033323-Bra033416	707	4.5e-54	20	1034419	490001	1~2Mbp	<1Mbp
723	C03	1788310	1971716	1880013	A10	2134656	2370845	2.25275e+06	-	Bol008776-Bol008741	Bra009029-Bra009082	679	6.6e-46	18	183407	236190	<1Mbp	<1Mbp
724	C03	19743543	20061086	1.99023e+07	A10	452697	934718	693708	-	Bol010724-Bol010666	Bra008655-Bra008758	586	2.9e-43	17	317544	482022	<1Mbp	<1Mbp
725	C03	1242098	1419068	1330583	A10	3025068	3253844	3139456	-	Bol008879-Bol008850	Bra009248-Bra009300	556	1.1e-35	15	176971	228777	<1Mbp	<1Mbp
726	C03	55100191	55681997	55391094	A10	10210566	10634612	10422589	-	Bol013036-Bol035042	Bra002818-Bra002887	488	1.5e-35	14	581807	424047	<1Mbp	<1Mbp
727	C03	19058689	19618454	1.93386e+07	A10	12950191	13419552	1.31849e+07	-	Bol030704-Bol010748	Bra033248-Bra033328	391	1.4e-27	12	559766	469362	<1Mbp	<1Mbp
728	C03	30626681	31505948	3.10663e+07	A10	3441268	3680955	3.56111e+06	-	Bol015884-Bol006674	Bra009337-Bra009400	382	6e-27	12	879268	239688	<1Mbp	<1Mbp
739	C04	13856851	14234388	1.40456e+07	A01	17538582	17819576	17679079	-	Bol038635-Bol038677	Bra021242-Bra021278	767	6.9e-53	20	377538	280995	<1Mbp	<1Mbp
740	C04	13017759	13636255	13327007	A01	14903367	15265532	1.50844e+07	-	Bol015204-Bol038621	Bra023765-Bra023808	438	1.6e-25	12	618497	362166	<1Mbp	<1Mbp
742	C04	29276615	29800972	2.95388e+07	A01	4053914	4316194	4185054	-	Bol006741-Bol026509	Bra011833-Bra011893	340	5.6e-21	10	524358	262281	<1Mbp	<1Mbp
745	C04	26543430	27069976	26806703	A02	23330024	23949085	2.36396e+07	+	Bol040254-Bol040295	Bra035347-Bra035400	1418	7.3e-68	36	526547	619062	<1Mbp	<1Mbp
750	C04	32484114	37344959	3.49145e+07	A03	24022433	26135934	2.50792e+07	+	Bol033284-Bol025239	Bra022746-Bra028950	5618	0	152	4860846	2113502	2~5Mbp	2~5Mbp
751	C04	62837	3630906	1.84687e+06	A03	13656221	15066974	1.43616e+07	+	Bol006869-Bol004881	Bra000187-Bra000453	4370	2.1e-265	119	3568070	1410754	2~5Mbp	1~2Mbp
752	C04	38850010	40858375	3.98542e+07	A03	13600089	15003213	14301651	+	Bol025436-Bol021814	Bra000178-Bra000438	3773	5.4e-225	102	2008366	1403125	2~5Mbp	1~2Mbp
753	C04	37280621	38710713	37995667	A03	12647709	13664761	13156235	+	Bol025229-Bol025420	Bra000001-Bra000188	2788	4.4e-156	74	1430093	1017053	1~2Mbp	1~2Mbp
754	C04	4912972	7320585	6.11678e+06	A03	12647709	13476769	13062239	+	Bol025549-Bol016199	Bra000001-Bra000154	2427	1e-143	66	2407614	829061	2~5Mbp	<1Mbp
755	C04	18992445	21853228	2.04228e+07	A03	24778501	25537373	25157937	+	Bol013449-Bol027455	Bra022883-Bra023032	2114	2.7e-120	59	2860784	758873	2~5Mbp	<1Mbp
756	C04	3685376	4865003	4.27519e+06	A03	25457894	25982378	25720136	+	Bol011681-Bol025544	Bra023016-Bra023115	1254	9.7e-60	34	1179628	524485	1~2Mbp	<1Mbp
757	C04	17262661	18694960	1.79788e+07	A03	24035483	24593050	2.43143e+07	+	Bol017643-Bol008256	Bra022751-Bra022844	988	5.9e-41	27	1432300	557568	1~2Mbp	<1Mbp
758	C04	8069628	8575657	8.32264e+06	A03	10054360	10230951	1.01427e+07	+	Bol009119-Bol009165	Bra012799-Bra012835	687	1.9e-27	18	506030	176592	<1Mbp	<1Mbp
766	C04	39503934	40170520	39837227	A03	325	511137	255731	-	Bol021574-Bol021699	Bra037630-Bra037746	3133	9.2e-310	80	666587	510813	<1Mbp	<1Mbp
767	C04	1205508	2543504	1874506	A03	325	505548	252936	-	Bol029972-Bol030130	Bra037630-Bra037743	1944	8e-188	52	1337997	505224	1~2Mbp	<1Mbp
768	C04	13604794	14237184	13920989	A03	21615776	21816255	2.1716e+07	-	Bol038619-Bol038678	Bra001662-Bra001704	554	2.5e-38	15	632391	200480	<1Mbp	<1Mbp
769	C04	30293073	31012545	30652809	A03	15280990	15456885	1.53689e+07	-	Bol026462-Bol026385	Bra000495-Bra000526	450	1.2e-29	13	719473	175896	<1Mbp	<1Mbp
770	C04	31607564	32626333	3.21169e+07	A03	15122481	15257972	1.51902e+07	-	Bol033219-Bol033303	Bra000469-Bra000491	447	1.7e-29	13	1018770	135492	1~2Mbp	<1Mbp
780	C04	34667219	35997741	35332480	A04	11822450	12577344	12199897	+	Bol037980-Bol037823	Bra021800-Bra021947	4783	2.3e-296	121	1330523	754895	1~2Mbp	<1Mbp
781	C04	29459844	31108069	3.0284e+07	A04	7088129	8279584	7.68386e+06	+	Bol006717-Bol026377	Bra032171-Bra034399	4685	4.7e-288	119	1648226	1191456	1~2Mbp	1~2Mbp
782	C04	21913265	24081315	22997290	A04	1928639	3098670	2.51365e+06	+	Bol044320-Bol044168	Bra014653-Bra014795	3392	7.2e-199	87	2168051	1170032	2~5Mbp	1~2Mbp
783	C04	18992445	21505564	2.0249e+07	A04	11660888	12565359	1.21131e+07	+	Bol013449-Bol027408	Bra021778-Bra021944	2973	1.3e-172	79	2513120	904472	2~5Mbp	<1Mbp
784	C04	32620404	34617903	3.36192e+07	A04	10557540	11644952	11101246	+	Bol033303-Bol014080	Bra021598-Bra021776	2841	4.3e-156	75	1997500	1087413	1~2Mbp	1~2Mbp
785	C04	27177387	28581238	2.78793e+07	A04	3597538	4725711	4.16162e+06	+	Bol040308-Bol009952	Bra032671-Bra032782	2616	2.2e-144	67	1403852	1128174	1~2Mbp	1~2Mbp
786	C04	9136474	10010034	9573254	A04	1547781	1930144	1.73896e+06	+	Bol011014-Bol011092	Bra014595-Bra014653	1556	9.5e-81	40	873561	382364	<1Mbp	<1Mbp
787	C04	17290289	18738624	1.80145e+07	A04	10565427	11529653	11047540	+	Bol017645-Bol008249	Bra021599-Bra021752	1266	1e-59	35	1448336	964227	1~2Mbp	<1Mbp
788	C04	24020183	24651797	24335990	A04	18984600	19362210	19173405	+	Bol044176-Bol012158	Bra025605-Bra025664	1036	2.1e-48	27	631615	377611	<1Mbp	<1Mbp
789	C04	8436626	9091955	8.76429e+06	A04	1206428	1407844	1307136	+	Bol009155-Bol004936	Bra014542-Bra014571	967	6.8e-46	25	655330	201417	<1Mbp	<1Mbp
790	C04	15056246	15254524	15155385	A04	20773413	20868579	20820996	+	Bol014450-Bol014480	Bra040431-Bra040450	789	3.2e-32	20	198279	95167	<1Mbp	<1Mbp
791	C04	15200876	16254189	1.57275e+07	A04	9624523	10217689	9921106	+	Bol014471-Bol008384	Bra039549-Bra035702	689	2.4e-31	19	1053314	593167	1~2Mbp	<1Mbp
792	C04	32331224	32600291	3.24658e+07	A04	12609163	12792026	1.27006e+07	+	Bol033271-Bol033302	Bra039964-Bra039998	660	2.9e-25	17	269068	182864	<1Mbp	<1Mbp
793	C04	7289959	8289657	7789808	A04	15177536	15607912	15392724	+	Bol016200-Bol009133	Bra017218-Bra017287	517	9.4e-22	15	999699	430377	<1Mbp	<1Mbp
803	C04	36001245	39438221	37719733	A04	13470192	15803677	1.46369e+07	-	Bol037822-Bol005188	Bra016907-Bra017332	13207	0	335	3436977	2333486	2~5Mbp	2~5Mbp
804	C04	2545863	6366086	4.45597e+06	A04	14525084	16251984	15388534	-	Bol030131-Bol017834	Bra017100-Bra040335	5237	0	140	3820224	1726901	2~5Mbp	1~2Mbp
805	C04	24671506	26617119	2.56443e+07	A04	19268008	20719656	19993832	-	Bol012163-Bol040259	Bra025651-Bra028248	3571	0	92	1945614	1451649	1~2Mbp	1~2Mbp
806	C04	40095343	40760480	4.04279e+07	A04	15817498	16449845	1.61337e+07	-	Bol021685-Bol021799	Bra039261-Bra028004	3352	0	85	665138	632348	<1Mbp	<1Mbp
807	C04	26806	1193719	610262	A04	13234537	13959254	1.35969e+07	-	Bol006866-Bol029968	Bra016853-Bra017004	2342	2.6e-231	62	1166914	724718	1~2Mbp	<1Mbp
808	C04	28183621	29679603	28931612	A04	5538917	6265572	5.90224e+06	-	Bol009983-Bol026522	Bra030282-Bra032058	1856	7.9e-183	49	1495983	726656	1~2Mbp	<1Mbp
809	C04	31123991	32218280	3.16711e+07	A04	9665064	10273713	9.96939e+06	-	Bol026376-Bol033265	Bra039554-Bra035709	1827	2.9e-162	47	1094290	608650	1~2Mbp	<1Mbp
810	C04	40001435	40862056	4.04317e+07	A04	255393	1058286	656840	-	Bol021668-Bol021815	Bra014409-Bra014517	1313	3.2e-119	36	860622	802894	<1Mbp	<1Mbp
811	C04	14365044	14963257	1.46642e+07	A04	122635	345406	234020	-	Bol014383-Bol014439	Bra014378-Bra014416	1213	2.3e-93	31	598214	222772	<1Mbp	<1Mbp
812	C04	1815761	3502275	2659018	A04	289787	1103855	696821	-	Bol030050-Bol004890	Bra014412-Bra014523	1161	3.2e-109	34	1686515	814069	1~2Mbp	<1Mbp
813	C04	6644772	7320585	6.98268e+06	A04	14179228	14476350	14327789	-	Bol016266-Bol016199	Bra017046-Bra017090	910	1.4e-66	24	675814	297123	<1Mbp	<1Mbp
814	C04	34509	819209	426859	A04	1616237	2259746	1.93799e+06	-	Bol006867-Bol004867	Bra014606-Bra014704	568	2.6e-42	17	784701	643510	<1Mbp	<1Mbp
815	C04	21475494	21825121	2.16503e+07	A04	15740012	15914909	1.58275e+07	-	Bol027403-Bol027451	Bra017316-Bra039281	429	9.2e-28	12	349628	174898	<1Mbp	<1Mbp
816	C04	10881455	12225280	1.15534e+07	A04	7612098	7935906	7774002	-	Bol027801-Bol015232	Bra034293-Bra034341	419	8.7e-28	12	1343826	323809	1~2Mbp	<1Mbp
817	C04	6753356	7320585	7.03697e+06	A04	2401154	2847759	2.62446e+06	-	Bol016256-Bol016199	Bra014722-Bra014773	384	7.2e-23	11	567230	446606	<1Mbp	<1Mbp
818	C04	1051246	1695982	1373614	A04	1111437	1463047	1287242	-	Bol004828-Bol030027	Bra014526-Bra014581	367	1.2e-23	11	644737	351611	<1Mbp	<1Mbp
829	C04	26806	3143662	1585234	A05	17753637	19568094	1.86609e+07	+	Bol006866-Bol030227	Bra004567-Bra004952	10815	0	275	3116857	1814458	2~5Mbp	1~2Mbp
830	C04	39453447	40650426	4.00519e+07	A05	18353113	19615181	18984147	+	Bol021570-Bol021787	Bra004705-Bra004966	3580	3.1e-216	95	1196980	1262069	1~2Mbp	1~2Mbp
831	C04	38900964	39428485	3.91647e+07	A05	17769645	18189635	17979640	+	Bol005102-Bol005185	Bra004571-Bra004655	1406	3.3e-74	37	527522	419991	<1Mbp	<1Mbp
832	C04	18992445	19311017	19151731	A05	23275939	23543714	2.34098e+07	+	Bol013449-Bol013481	Bra005582-Bra005627	771	4.5e-37	20	318573	267776	<1Mbp	<1Mbp
833	C04	38475256	38906303	3.86908e+07	A05	2790255	3052493	2921374	+	Bol025391-Bol005102	Bra034845-Bra027185	760	6.8e-36	20	431048	262239	<1Mbp	<1Mbp
834	C04	22669868	23621800	23145834	A05	19758034	20101079	1.99296e+07	+	Bol044254-Bol044194	Bra004984-Bra005048	542	7.2e-23	15	951933	343046	<1Mbp	<1Mbp
840	C04	3683395	7469282	5.57634e+06	A05	19820850	21759172	20790011	-	Bol011680-Bol004422	Bra004997-Bra005322	8661	0	222	3785888	1938323	2~5Mbp	1~2Mbp
841	C04	19201735	21825121	20513428	A05	21833239	23208305	22520772	-	Bol013470-Bol027451	Bra005335-Bra005570	7205	0	183	2623387	1375067	2~5Mbp	1~2Mbp
842	C04	34712153	37938243	36325198	A05	20289850	23204782	21747316	-	Bol037978-Bol025316	Bra005086-Bra005568	7045	0	186	3226091	2914933	2~5Mbp	2~5Mbp
843	C04	16419863	19120215	17770039	A05	14486769	15705783	15096276	-	Bol017576-Bol013463	Bra018228-Bra018409	3662	0	95	2700353	1219015	2~5Mbp	1~2Mbp
844	C04	37995152	38624428	38309790	A05	19606048	20174893	1.98905e+07	-	Bol025326-Bol025410	Bra004965-Bra005062	1772	1.4e-155	46	629277	568846	<1Mbp	<1Mbp
845	C04	3164394	3935188	3549791	A05	17089790	17619140	17354465	-	Bol004930-Bol011696	Bra004446-Bra004536	1742	1.3e-157	45	770795	529351	<1Mbp	<1Mbp
846	C04	32256661	33475084	3.28659e+07	A05	14837137	15705783	15271460	-	Bol033267-Bol033388	Bra018284-Bra018409	1603	9.9e-149	43	1218424	868647	1~2Mbp	<1Mbp
847	C04	13856851	14294392	1.40756e+07	A05	4789939	5043057	4916498	-	Bol038635-Bol038684	Bra022208-Bra022251	1336	6.9e-104	34	437542	253119	<1Mbp	<1Mbp
848	C04	40370252	40858375	4.06143e+07	A05	17289763	17920904	1.76053e+07	-	Bol021732-Bol021814	Bra004480-Bra004600	1258	1.3e-113	34	488124	631142	<1Mbp	<1Mbp
849	C04	13073262	13891105	1.34822e+07	A05	11075795	11772647	11424221	-	Bol038589-Bol038640	Bra033851-Bra033914	952	2.2e-74	25	817844	696853	<1Mbp	<1Mbp
850	C04	33847391	34182999	34015195	A05	23598884	23712181	2.36555e+07	-	Bol014151-Bol014120	Bra005636-Bra005654	664	4.3e-41	17	335609	113298	<1Mbp	<1Mbp
851	C04	33661029	33885239	33773134	A05	14195841	14539899	14367870	-	Bol014169-Bol014145	Bra039483-Bra018242	450	7.8e-27	12	224211	344059	<1Mbp	<1Mbp
860	C04	7445597	7856297	7650947	A06	3199243	3502379	3350811	+	Bol004420-Bol009102	Bra019623-Bra019652	660	1.7e-26	17	410701	303137	<1Mbp	<1Mbp
861	C04	10980911	12338467	11659689	A06	22176146	22399683	2.22879e+07	+	Bol027791-Bol015225	Bra033615-Bra033657	639	1.1e-27	17	1357557	223538	1~2Mbp	<1Mbp
862	C04	24345875	25221187	24783531	A06	19595769	20022947	19809358	+	Bol012128-Bol040145	Bra025354-Bra025421	594	2.3e-22	17	875313	427179	<1Mbp	<1Mbp
871	C04	10035600	10816426	10426013	A07	17630694	17994284	17812489	+	Bol027870-Bol027804	Bra004222-Bra004308	922	1.3e-46	25	780827	363591	<1Mbp	<1Mbp
872	C04	15623758	16254189	1.5939e+07	A07	1081313	1368959	1225136	+	Bol008349-Bol008384	Bra011921-Bra011951	905	7.8e-39	23	630432	287647	<1Mbp	<1Mbp
873	C04	10881455	11434055	11157755	A07	1863679	2108547	1986113	+	Bol027801-Bol027769	Bra012026-Bra012052	824	4.2e-32	21	552601	244869	<1Mbp	<1Mbp
874	C04	1798402	3132955	2.46568e+06	A07	13108783	13367018	1.32379e+07	+	Bol030048-Bol030224	Bra003394-Bra003449	723	2e-36	22	1334554	258236	1~2Mbp	<1Mbp
875	C04	14470782	15167070	14818926	A07	13532643	13812325	13672484	+	Bol014391-Bol014461	Bra003482-Bra003541	692	3.3e-33	19	696289	279683	<1Mbp	<1Mbp
876	C04	39979238	40489850	40234544	A07	13108783	13363435	13236109	+	Bol021661-Bol021760	Bra003394-Bra003448	636	1.7e-25	18	510613	254653	<1Mbp	<1Mbp
877	C04	4535069	5136293	4835681	A07	11495335	11726717	11611026	+	Bol011753-Bol025569	Bra028617-Bra003156	504	1e-20	14	601225	231383	<1Mbp	<1Mbp
888	C04	30146190	32100648	31123419	A07	1081313	2011461	1546387	-	Bol026474-Bol033253	Bra011921-Bra012045	2026	7.9e-195	54	1954459	930149	1~2Mbp	<1Mbp
889	C04	10035600	10984000	10509800	A07	16478276	16882670	16680473	-	Bol027870-Bol027791	Bra004022-Bra004088	1550	6.6e-133	40	948401	404395	<1Mbp	<1Mbp
890	C04	8470673	10010034	9.24035e+06	A07	12345974	13023529	1.26848e+07	-	Bol009159-Bol011092	Bra003259-Bra003376	1348	1.9e-122	37	1539362	677556	1~2Mbp	<1Mbp
891	C04	21916455	24012368	2.29644e+07	A07	11887286	12372717	1.213e+07	-	Bol044319-Bol044177	Bra003193-Bra003263	962	2e-81	27	2095914	485432	2~5Mbp	<1Mbp
892	C04	24497050	25809518	25153284	A07	10184605	10503937	10344271	-	Bol012143-Bol040195	Bra028386-Bra028440	823	6.3e-66	23	1312469	319333	1~2Mbp	<1Mbp
893	C04	7052180	7809098	7430639	A07	11095320	11327022	11211171	-	Bol016224-Bol009099	Bra028532-Bra028580	417	1.3e-26	12	756919	231703	<1Mbp	<1Mbp
901	C04	20262307	21234643	20748475	A08	7124540	7836645	7.48059e+06	-	Bol027275-Bol027378	Bra010773-Bra010906	738	3e-64	22	972337	712106	<1Mbp	<1Mbp
902	C04	35304399	35810059	35557229	A08	7210675	7674123	7442399	-	Bol037928-Bol037850	Bra010783-Bra010875	496	5.7e-37	15	505661	463449	<1Mbp	<1Mbp
903	C04	27195450	28178715	2.76871e+07	A08	12360760	12980566	12670663	-	Bol040309-Bol009984	Bra039724-Bra034911	379	1.5e-23	11	983266	619807	<1Mbp	<1Mbp
908	C04	34509	3935188	1.98485e+06	A09	12250169	14575172	1.34127e+07	+	Bol006867-Bol011696	Bra007228-Bra007694	3039	2.6e-162	89	3900680	2325004	2~5Mbp	2~5Mbp
909	C04	39453447	40858375	40155911	A09	13179624	14472702	13826163	+	Bol021570-Bol021814	Bra007405-Bra007665	2053	1.2e-106	58	1404929	1293079	1~2Mbp	1~2Mbp
910	C04	14365044	15221982	14793513	A09	14393486	14836280	14614883	+	Bol014383-Bol014475	Bra007642-Bra007745	1509	3.6e-77	40	856939	442795	<1Mbp	<1Mbp
911	C04	3917811	5358645	4638228	A09	10363014	11093137	1.07281e+07	+	Bol011695-Bol017730	Bra006925-Bra007035	1134	5.8e-53	32	1440835	730124	1~2Mbp	<1Mbp
912	C04	36466488	37499835	3.69832e+07	A09	10284578	11183378	10733978	+	Bol037762-Bol025259	Bra006916-Bra007046	902	6.1e-38	26	1033348	898801	1~2Mbp	<1Mbp
913	C04	38057067	38673847	38365457	A09	11617294	12253370	11935332	+	Bol025333-Bol025417	Bra007127-Bra007229	744	5.4e-33	21	616781	636077	<1Mbp	<1Mbp
914	C04	38913855	39428485	39171170	A09	12270082	12793029	1.25316e+07	+	Bol005104-Bol005185	Bra007232-Bra007332	664	9e-27	19	514631	522948	<1Mbp	<1Mbp
915	C04	29245931	29679603	29462767	A09	4872322	5135897	5.00411e+06	+	Bol006747-Bol026522	Bra031159-Bra031212	631	4.5e-28	17	433673	263576	<1Mbp	<1Mbp
916	C04	20698366	21423286	21060826	A09	33682621	34782443	34232532	+	Bol027318-Bol027393	Bra032296-Bra032409	567	1.1e-25	17	724921	1099823	<1Mbp	1~2Mbp
917	C04	35483488	35924667	3.57041e+07	A09	33625351	34784802	3.42051e+07	+	Bol037902-Bol037838	Bra032290-Bra032410	553	5.7e-26	17	441180	1159452	<1Mbp	1~2Mbp
923	C04	21916455	23737811	22827133	A09	11625941	12575344	1.21006e+07	-	Bol044319-Bol044183	Bra007129-Bra007293	2273	2e-221	60	1821357	949404	1~2Mbp	<1Mbp
924	C04	8470673	10010034	9.24035e+06	A09	12543831	13419898	1.29819e+07	-	Bol009159-Bol011092	Bra007289-Bra007450	2065	2.8e-201	55	1539362	876068	1~2Mbp	<1Mbp
925	C04	7093486	8593569	7.84353e+06	A09	10088049	10785356	1.04367e+07	-	Bol016221-Bol009166	Bra006879-Bra006978	1487	2.3e-136	40	1500084	697308	1~2Mbp	<1Mbp
926	C04	16927595	18124972	1.75263e+07	A09	1175153	1329794	1.25247e+06	-	Bol017619-Bol006686	Bra031534-Bra031571	378	3.4e-23	11	1197378	154642	1~2Mbp	<1Mbp
930	C04	32676724	33281880	32979302	A09	1169890	1359703	1.2648e+06	-	Bol033309-Bol033373	Bra031532-Bra031574	330	6.3e-21	10	605157	189814	<1Mbp	<1Mbp
947	C04	32564542	33443256	33003899	A10	17181276	17581379	1.73813e+07	-	Bol033298-Bol033383	Bra015505-Bra015572	637	1.3e-46	18	878715	400104	<1Mbp	<1Mbp
948	C04	19003949	19387883	19195916	A10	16280126	16485755	1.63829e+07	-	Bol013451-Bol013487	Bra015366-Bra015405	404	1.3e-23	11	383935	205630	<1Mbp	<1Mbp
949	C04	17815647	18845228	1.83304e+07	A10	16821039	17328952	1.7075e+07	-	Bol006698-Bol008237	Bra015447-Bra015532	392	1.7e-27	12	1029582	507914	1~2Mbp	<1Mbp
955	C05	18083575	22119341	20101458	A01	15255670	16460677	1.58582e+07	+	Bol011981-Bol004721	Bra023806-Bra021087	2203	5.2e-122	60	4035767	1205008	2~5Mbp	1~2Mbp
956	C05	30838699	31366807	31102753	A01	17356630	17651519	1.75041e+07	+	Bol009306-Bol009268	Bra021219-Bra021256	854	1e-35	22	528109	294890	<1Mbp	<1Mbp
960	C05	26697554	28210984	27454269	A01	16644007	17455558	1.70498e+07	-	Bol036879-Bol011131	Bra021093-Bra021231	2347	6.9e-231	62	1513431	811552	1~2Mbp	<1Mbp
961	C05	28239522	29605906	28922714	A01	19801232	20575095	2.01882e+07	-	Bol011129-Bol040377	Bra021474-Bra021594	1792	2.9e-170	48	1366385	773864	1~2Mbp	<1Mbp
962	C05	30046569	30682278	3.03644e+07	A01	20634800	21015313	2.08251e+07	-	Bol010275-Bol009321	Bra038667-Bra038746	1609	9.4e-140	42	635710	380514	<1Mbp	<1Mbp
963	C05	31139281	31952313	31545797	A01	21529266	21987120	21758193	-	Bol009284-Bol005836	Bra034110-Bra034204	1158	9.9e-100	31	813033	457855	<1Mbp	<1Mbp
964	C05	32123732	32405226	32264479	A01	18450614	18549635	1.85001e+07	-	Bol007678-Bol007637	Bra040355-Bra040379	736	3.2e-48	19	281495	99022	<1Mbp	<1Mbp
965	C05	32520230	32709029	3.26146e+07	A01	24367859	24484612	2.44262e+07	-	Bol007629-Bol007601	Bra040272-Bra040297	665	1.1e-40	17	188800	116754	<1Mbp	<1Mbp
966	C05	32019715	32106738	3.20632e+07	A01	21021776	21076892	21049334	-	Bol007705-Bol007684	Bra040014-Bra040028	469	2.9e-24	12	87024	55117	<1Mbp	<1Mbp
972	C05	13735892	16518115	1.5127e+07	A02	11066114	12622445	1.18443e+07	+	Bol030820-Bol020652	Bra008074-Bra008299	1829	6.9e-103	53	2782224	1556332	2~5Mbp	1~2Mbp
973	C05	31505608	31936795	3.17212e+07	A02	472846	729715	601280	+	Bol005904-Bol005838	Bra028739-Bra028791	540	4.5e-22	15	431188	256870	<1Mbp	<1Mbp
979	C05	5824643	6991595	6408119	A02	13063854	14011085	1.35375e+07	-	Bol038135-Bol038293	Bra008357-Bra008491	1001	3.7e-90	29	1166953	947232	1~2Mbp	<1Mbp
980	C05	4312797	5125090	4.71894e+06	A02	5781135	6234563	6007849	-	Bol037981-Bol038038	Bra035588-Bra035649	568	3.1e-41	16	812294	453429	<1Mbp	<1Mbp
984	C05	4117707	5017275	4567491	A03	32600645	32771767	32686206	+	Bol010373-Bol038027	Bra006829-Bra006864	672	6.3e-29	18	899569	171123	<1Mbp	<1Mbp
990	C05	27583663	30762141	29172902	A03	20102204	21366634	20734419	-	Bol011212-Bol009313	Bra001406-Bra001624	5236	0	138	3178479	1264431	2~5Mbp	1~2Mbp
991	C05	31893584	32709029	3.23013e+07	A03	19141619	19508318	1.9325e+07	-	Bol005845-Bol007601	Bra001199-Bra001280	1717	2.7e-155	45	815446	366700	<1Mbp	<1Mbp
992	C05	18095875	20880260	1.94881e+07	A03	22348713	23005966	2.26773e+07	-	Bol011982-Bol038439	Bra001789-Bra001884	1569	2.4e-151	43	2784386	657254	2~5Mbp	<1Mbp
993	C05	21946483	23853438	2.29e+07	A03	21939245	22379480	2.21594e+07	-	Bol004706-Bol013881	Bra001726-Bra001794	1226	1.2e-110	34	1906956	440236	1~2Mbp	<1Mbp
994	C05	1430026	2561236	1995631	A03	24022433	24977424	2.44999e+07	-	Bol040944-Bol041129	Bra022746-Bra022919	901	1.1e-88	28	1131211	954992	1~2Mbp	<1Mbp
995	C05	31446231	31952313	31699272	A03	19871312	20082108	19976710	-	Bol005909-Bol005836	Bra001359-Bra001404	781	1.1e-56	21	506083	210797	<1Mbp	<1Mbp
996	C05	31446231	31936795	31691513	A03	28091699	28390934	2.82413e+07	-	Bol005909-Bol005838	Bra005803-Bra005875	772	1.6e-57	21	490565	299236	<1Mbp	<1Mbp
997	C05	26607884	27369078	26988481	A03	21436581	21594622	2.15156e+07	-	Bol036874-Bol036928	Bra001631-Bra001657	600	1e-37	16	761195	158042	<1Mbp	<1Mbp
998	C05	508114	932756	720435	A03	17234547	17698367	17466457	-	Bol040751-Bol040842	Bra000823-Bra000903	590	8.7e-44	17	424643	463821	<1Mbp	<1Mbp
1005	C05	25152262	25501764	25327013	A04	8553892	9202853	8.87837e+06	+	Bol036649-Bol036705	Bra031416-Bra031495	604	1.6e-23	17	349503	648962	<1Mbp	<1Mbp
1008	C05	22175720	23628907	2.29023e+07	A04	12779401	13232884	1.30061e+07	-	Bol004727-Bol018080	Bra039996-Bra038264	1466	3.5e-129	39	1453188	453484	1~2Mbp	<1Mbp
1009	C05	1566085	2477716	2.0219e+06	A04	10581270	11680669	1.1131e+07	-	Bol040960-Bol041108	Bra021601-Bra021780	974	1.9e-91	29	911632	1099400	<1Mbp	1~2Mbp
1010	C05	8285513	9300555	8793034	A04	16513957	17450133	16982045	-	Bol031976-Bol032021	Bra028009-Bra028085	531	1.7e-36	15	1015043	936177	1~2Mbp	<1Mbp
1014	C05	29596563	30798882	3.01977e+07	A05	2022902	2742087	2.38249e+06	+	Bol040379-Bol009310	Bra034679-Bra034835	4943	1.9e-303	125	1202320	719186	1~2Mbp	<1Mbp
1015	C05	27536525	28724462	2.81305e+07	A05	3037398	3735235	3.38632e+06	+	Bol011221-Bol005086	Bra027183-Bra027311	3904	2.4e-237	99	1187938	697838	1~2Mbp	<1Mbp
1016	C05	28425446	29589734	29007590	A05	3800287	4380117	4090202	+	Bol005101-Bol040380	Bra027328-Bra027438	2906	2e-167	74	1164289	579831	1~2Mbp	<1Mbp
1017	C05	20973629	22711971	21842800	A05	6413509	7042761	6728135	+	Bol038441-Bol018148	Bra035740-Bra035835	2330	1e-134	60	1738343	629253	1~2Mbp	<1Mbp
1018	C05	25348476	25942438	25645457	A05	15744098	15991449	1.58678e+07	+	Bol036677-Bol036776	Bra018413-Bra018468	1248	2.1e-57	33	593963	247352	<1Mbp	<1Mbp
1019	C05	7764249	9142048	8.45315e+06	A05	10055406	10841787	1.04486e+07	+	Bol031958-Bol032018	Bra034401-Bra034459	1194	9.9e-53	31	1377800	786382	1~2Mbp	<1Mbp
1020	C05	31410796	31673702	31542249	A05	2740587	3013118	2.87685e+06	+	Bol005913-Bol005881	Bra034835-Bra027177	1140	3.1e-53	29	262907	272532	<1Mbp	<1Mbp
1021	C05	2056936	2561236	2309086	A05	14567747	15547426	1.50576e+07	+	Bol041033-Bol041129	Bra018248-Bra018391	953	1.5e-44	27	504301	979680	<1Mbp	<1Mbp
1022	C05	17241103	17463923	17352513	A05	8052460	8178253	8.11536e+06	+	Bol009699-Bol009721	Bra031352-Bra031370	714	4.2e-27	18	222821	125794	<1Mbp	<1Mbp
1030	C05	31893584	32710477	3.2302e+07	A05	670747	1309656	990202	-	Bol005845-Bol007600	Bra029579-Bra029712	3503	0	89	816894	638910	<1Mbp	<1Mbp
1031	C05	19036067	20888226	1.99621e+07	A05	7077481	7791741	7434611	-	Bol038317-Bol038440	Bra031234-Bra031316	2369	4.4e-224	61	1852160	714261	1~2Mbp	<1Mbp
1032	C05	31526112	31982340	31754226	A05	1807789	2033581	1920685	-	Bol005900-Bol005834	Bra029838-Bra034681	1810	5.6e-155	46	456229	225793	<1Mbp	<1Mbp
1033	C05	22715658	23715064	23215361	A05	5924029	6376503	6150266	-	Bol018147-Bol018074	Bra022400-Bra022468	1758	2.3e-151	45	999407	452475	<1Mbp	<1Mbp
1034	C05	26541780	27385560	26963670	A05	4405357	4782135	4593746	-	Bol036871-Bol036931	Bra022157-Bra022206	1696	5.9e-140	43	843781	376779	<1Mbp	<1Mbp
1035	C05	23729364	24814303	2.42718e+07	A05	5056596	5303739	5.18017e+06	-	Bol013895-Bol013829	Bra022254-Bra022295	1070	5.4e-84	28	1084940	247144	1~2Mbp	<1Mbp
1036	C05	18321529	18847809	18584669	A05	9628664	9777577	9.70312e+06	-	Bol011996-Bol012022	Bra039947-Bra039960	463	4.6e-25	12	526281	148914	<1Mbp	<1Mbp
1037	C05	621285	842028	731656	A05	16526313	16875140	1.67007e+07	-	Bol040775-Bol040824	Bra018518-Bra018557	434	1.2e-25	12	220744	348828	<1Mbp	<1Mbp
1038	C05	27334517	27799817	27567167	A05	8383367	8646620	8.51499e+06	-	Bol036926-Bol011183	Bra030370-Bra030407	392	1.7e-23	11	465301	263254	<1Mbp	<1Mbp
1039	C05	18799126	18924274	18861700	A05	7981394	8178253	8.07982e+06	-	Bol012020-Bol012032	Bra031340-Bra031370	378	9e-21	10	125149	196860	<1Mbp	<1Mbp
1041	C05	20386	335710	178048	A05	17401059	17794555	17597807	-	Bol040672-Bol040723	Bra004502-Bra004575	375	5.8e-23	11	315325	393497	<1Mbp	<1Mbp
1046	C05	24736736	26272250	25504493	A06	4371111	5483120	4.92712e+06	+	Bol013843-Bol036842	Bra019805-Bra020030	6662	0	169	1535515	1112010	1~2Mbp	1~2Mbp
1047	C05	14182880	16686824	15434852	A06	7132257	8760265	7946261	+	Bol030761-Bol009641	Bra025666-Bra025892	5855	0	150	2503945	1628009	2~5Mbp	1~2Mbp
1048	C05	16699459	17177362	1.69384e+07	A06	22957638	23246524	23102081	+	Bol009644-Bol009694	Bra017906-Bra017957	1580	4e-79	40	477904	288887	<1Mbp	<1Mbp
1049	C05	27311956	28176500	27744228	A06	2798192	3179428	2988810	+	Bol036925-Bol011140	Bra018938-Bra019016	874	6.8e-40	24	864545	381237	<1Mbp	<1Mbp
1050	C05	5034477	5678643	5356560	A06	20183979	20871755	20527867	+	Bol038028-Bol038105	Bra024801-Bra024902	697	1.5e-29	20	644167	687777	<1Mbp	<1Mbp
1051	C05	28846885	29822095	29334490	A06	3801	670903	337352	+	Bol005070-Bol010246	Bra037954-Bra039687	589	1.2e-27	18	975211	667103	<1Mbp	<1Mbp
1052	C05	26134919	26306657	26220788	A06	688374	783068	735721	+	Bol036820-Bol036852	Bra039693-Bra018575	541	7.3e-23	14	171739	94695	<1Mbp	<1Mbp
1056	C05	5080555	8235689	6658122	A06	5682306	7133535	6.40792e+06	-	Bol038031-Bol031975	Bra025932-Bra025666	8463	0	215	3155135	1451230	2~5Mbp	1~2Mbp
1057	C05	2550053	3365448	2.95775e+06	A06	784034	1403883	1.09396e+06	-	Bol041128-Bol041263	Bra018576-Bra018701	3829	0	97	815396	619850	<1Mbp	<1Mbp
1058	C05	3354166	4241533	3.79785e+06	A06	3742347	4245057	3993702	-	Bol041259-Bol010357	Bra019692-Bra019781	2675	7e-254	68	887368	502711	<1Mbp	<1Mbp
1059	C05	13735892	14290867	1.40134e+07	A06	5409630	5770021	5.58983e+06	-	Bol030820-Bol030746	Bra020016-Bra025948	2011	2e-178	51	554976	360392	<1Mbp	<1Mbp
1060	C05	12309640	13400056	12854848	A06	14988295	15745139	15366717	-	Bol020865-Bol020913	Bra010152-Bra010209	1330	2.4e-104	34	1090417	756845	1~2Mbp	<1Mbp
1061	C05	8722467	10248806	9.48564e+06	A06	15001876	15946526	15474201	-	Bol031996-Bol022233	Bra010155-Bra024263	674	1e-51	19	1526340	944651	1~2Mbp	<1Mbp
1062	C05	926300	1161081	1.04369e+06	A06	22511901	22827920	2.26699e+07	-	Bol040841-Bol040885	Bra033680-Bra033732	427	2.6e-25	12	234782	316020	<1Mbp	<1Mbp
1071	C05	14919889	17732438	1.63262e+07	A07	2818606	3971187	3.3949e+06	+	Bol026853-Bol005774	Bra012169-Bra012330	2656	5.7e-160	72	2812550	1152582	2~5Mbp	1~2Mbp
1072	C05	5678233	6723753	6200993	A07	13627973	14298866	1.39634e+07	+	Bol038105-Bol038264	Bra003507-Bra003638	806	3.6e-39	24	1045521	670894	1~2Mbp	<1Mbp
1078	C05	14069096	17459546	15764321	A07	18712280	20284130	19498205	-	Bol030778-Bol009720	Bra015639-Bra015961	2925	0	82	3390451	1571851	2~5Mbp	1~2Mbp
1079	C05	5799169	6991595	6395382	A07	21964570	22663868	22314219	-	Bol038130-Bol038293	Bra035029-Bra035199	1633	4.8e-156	45	1192427	699299	1~2Mbp	<1Mbp
1080	C05	13416536	15205566	14311051	A07	14936235	15532429	15234332	-	Bol020914-Bol026893	Bra003746-Bra003861	1075	1.2e-96	31	1789031	596195	1~2Mbp	<1Mbp
1081	C05	10794425	12301290	1.15479e+07	A07	6157263	6827593	6492428	-	Bol022268-Bol022473	Bra030140-Bra014887	822	7.6e-66	23	1506866	670331	1~2Mbp	<1Mbp
1082	C05	15948342	16898944	16423643	A07	14535688	14855933	1.46958e+07	-	Bol026959-Bol009664	Bra003678-Bra003732	554	5.2e-42	16	950603	320246	<1Mbp	<1Mbp
1088	C05	1746482	3365448	2555965	A08	538702	1190214	864458	+	Bol040992-Bol041263	Bra030611-Bra030763	3613	5.5e-207	95	1618967	651513	1~2Mbp	<1Mbp
1089	C05	519329	1605156	1.06224e+06	A08	80220	525459	302840	+	Bol040752-Bol040967	Bra030500-Bra030609	2771	2.6e-156	73	1085828	445240	1~2Mbp	<1Mbp
1090	C05	10837662	12301290	11569476	A08	7087384	7462123	7.27475e+06	+	Bol022566-Bol022473	Bra010764-Bra010830	1326	5.2e-72	35	1463629	374740	1~2Mbp	<1Mbp
1091	C05	3356198	3961539	3.65887e+06	A08	3455707	3775416	3.61556e+06	+	Bol041261-Bol010399	Bra016737-Bra016806	900	3.8e-41	24	605342	319710	<1Mbp	<1Mbp
1092	C05	24991074	25298436	25144755	A08	3787381	3997755	3892568	+	Bol036627-Bol036671	Bra016811-Bra016852	601	1.2e-23	16	307363	210375	<1Mbp	<1Mbp
1098	C05	13735892	17408196	15572044	A08	1888770	2871761	2.38027e+06	-	Bol030820-Bol009716	Bra016386-Bra016586	4470	0	119	3672305	982992	2~5Mbp	<1Mbp
1099	C05	5045308	7128562	6086935	A08	2923556	3324860	3124208	-	Bol038029-Bol038315	Bra016599-Bra016705	2738	3.8e-287	74	2083255	401305	2~5Mbp	<1Mbp
1100	C05	25986305	26557796	2.62721e+07	A08	1164245	1333262	1.24875e+06	-	Bol036782-Bol036872	Bra030759-Bra030806	1136	1.9e-93	30	571492	169018	<1Mbp	<1Mbp
1101	C05	28778329	30025537	29401933	A08	18163486	18963138	18563312	-	Bol005080-Bol010272	Bra030808-Bra030923	858	6.4e-72	25	1247209	799653	1~2Mbp	<1Mbp
1102	C05	27794702	28395975	2.80953e+07	A08	19114192	19422784	19268488	-	Bol011185-Bol011098	Bra030937-Bra030974	480	1.4e-32	14	601274	308593	<1Mbp	<1Mbp
1108	C05	2312324	3331138	2821731	A09	1175153	1754984	1.46507e+06	+	Bol041074-Bol041256	Bra031534-Bra031656	2755	1.1e-152	72	1018815	579832	1~2Mbp	<1Mbp
1109	C05	13735892	14968809	1.43524e+07	A09	4146452	4572882	4359667	+	Bol030820-Bol026859	Bra031004-Bra031082	1696	3.1e-82	45	1232918	426431	1~2Mbp	<1Mbp
1110	C05	17650126	18059222	17854674	A09	20114747	20292420	2.02036e+07	+	Bol005763-Bol005804	Bra024616-Bra024646	981	1.3e-44	25	409097	177674	<1Mbp	<1Mbp
1111	C05	3356198	3871523	3.61386e+06	A09	3728641	3966665	3847653	+	Bol041261-Bol010415	Bra026950-Bra026996	843	1.3e-37	22	515326	238025	<1Mbp	<1Mbp
1112	C05	12402	359334	185868	A09	5465524	5782360	5623942	+	Bol040669-Bol040726	Bra037352-Bra037418	536	1.9e-21	15	346933	316837	<1Mbp	<1Mbp
1121	C05	1002	2291149	1.14608e+06	A09	6825	1073441	540133	-	Bol040666-Bol041071	Bra032414-Bra032651	4642	0	124	2290148	1066617	2~5Mbp	1~2Mbp
1122	C05	5034477	7048613	6041545	A09	2431805	3214213	2823009	-	Bol038028-Bol038305	Bra026673-Bra026838	4051	0	106	2014137	782409	2~5Mbp	<1Mbp
1123	C05	10804885	12301290	1.15531e+07	A09	33863028	34697836	34280432	-	Bol022573-Bol022473	Bra032319-Bra032400	2268	1.8e-208	58	1496406	834809	1~2Mbp	<1Mbp
1124	C05	9140497	10794934	9.96772e+06	A09	24121347	25005418	2.45634e+07	-	Bol032018-Bol022268	Bra023233-Bra027453	1979	2.8e-180	51	1654438	884072	1~2Mbp	<1Mbp
1125	C05	25518352	26276845	2.58976e+07	A09	1777452	2077156	1927304	-	Bol036708-Bol036844	Bra031661-Bra031724	1500	3.4e-132	40	758494	299705	<1Mbp	<1Mbp
1126	C05	274190	838557	556374	A09	5792893	6491790	6.14234e+06	-	Bol040710-Bol040823	Bra036226-Bra039047	632	2.9e-50	19	564368	698898	<1Mbp	<1Mbp
1127	C05	12355730	13786129	1.30709e+07	A09	24204545	24721879	24463212	-	Bol020870-Bol030810	Bra023240-Bra023296	548	2.1e-36	15	1430400	517335	1~2Mbp	<1Mbp
1128	C05	3962888	4241533	4.10221e+06	A09	3319527	3500581	3410054	-	Bol010398-Bol010357	Bra026867-Bra026904	518	5.3e-33	14	278646	181055	<1Mbp	<1Mbp
1136	C05	906012	2655941	1.78098e+06	A10	15677577	17879701	16778639	+	Bol040838-Bol041144	Bra015256-Bra015609	9577	0	243	1749930	2202125	1~2Mbp	2~5Mbp
1137	C05	1002	932756	466879	A10	12878723	13865706	1.33722e+07	+	Bol040666-Bol040842	Bra033231-Bra033416	5496	0	139	931755	986984	<1Mbp	<1Mbp
1138	C05	4075166	5293617	4.68439e+06	A10	9687460	10301149	9.9943e+06	+	Bol010383-Bol038056	Bra002744-Bra002830	1361	1.2e-71	36	1218452	613690	1~2Mbp	<1Mbp
1142	C05	31463180	31882408	31672794	A10	2316765	2683954	2.50036e+06	-	Bol005907-Bol005847	Bra009070-Bra009162	556	1.8e-39	16	419229	367190	<1Mbp	<1Mbp
1143	C05	30231981	30762141	30497061	A10	2697955	2985115	2841535	-	Bol010308-Bol009313	Bra009165-Bra009241	524	4.7e-35	15	530161	287161	<1Mbp	<1Mbp
1145	C06	41033300	44104798	42569049	A01	4892038	8686273	6.78916e+06	+	Bol024435-Bol042274	Bra013308-Bra013956	9571	0	251	3071499	3794236	2~5Mbp	2~5Mbp
1146	C06	44724332	46839490	45781911	A01	3873	2458857	1231365	+	Bol033527-Bol033863	Bra011024-Bra011504	6870	0	181	2115159	2454985	2~5Mbp	2~5Mbp
1147	C06	46840029	47900089	47370059	A01	2854331	3898992	3.37666e+06	+	Bol033864-Bol018587	Bra011593-Bra011796	2970	5.6e-168	78	1060061	1044662	1~2Mbp	1~2Mbp
1148	C06	38991245	39492639	39241942	A01	4390517	4873728	4.63212e+06	+	Bol037126-Bol037059	Bra040160-Bra013304	1387	1.9e-71	36	501395	483212	<1Mbp	<1Mbp
1149	C06	36322654	36919290	36620972	A01	10292668	10728493	1.05106e+07	+	Bol022447-Bol017069	Bra026462-Bra033777	1253	9.5e-65	33	596637	435826	<1Mbp	<1Mbp
1150	C06	47847748	48267168	48057458	A01	3948788	4304636	4126712	+	Bol018593-Bol018520	Bra011808-Bra011889	964	1.4e-39	26	419421	355849	<1Mbp	<1Mbp
1151	C06	38605935	38914379	38760157	A01	13538811	14171538	1.38552e+07	+	Bol037193-Bol037143	Bra038449-Bra037557	817	3.8e-39	22	308445	632728	<1Mbp	<1Mbp
1152	C06	7113084	10194355	8.65372e+06	A01	403375	1001481	702428	+	Bol022768-Bol041515	Bra011085-Bra011200	708	1.9e-31	22	3081272	598107	2~5Mbp	<1Mbp
1153	C06	38795305	38988873	38892089	A01	8698650	9096423	8.89754e+06	+	Bol037161-Bol037128	Bra040092-Bra026256	637	2.7e-27	17	193569	397774	<1Mbp	<1Mbp
1160	C06	44048633	44717254	4.43829e+07	A01	9109041	10335042	9.72204e+06	-	Bol042265-Bol033526	Bra026259-Bra026470	3096	3e-317	81	668622	1226002	<1Mbp	1~2Mbp
1161	C06	9970054	14754542	12362298	A01	2477795	3422650	2.95022e+06	-	Bol041528-Bol031882	Bra011508-Bra011707	1344	8.3e-139	40	4784489	944856	2~5Mbp	<1Mbp
1162	C06	27587084	28635355	2.81112e+07	A01	4509943	5158238	4.83409e+06	-	Bol006301-Bol008496	Bra040177-Bra013353	895	8.2e-74	25	1048272	648296	1~2Mbp	<1Mbp
1163	C06	26805514	27821066	27313290	A01	5690008	5933684	5811846	-	Bol006253-Bol006326	Bra013444-Bra013485	482	2.8e-33	14	1015553	243677	1~2Mbp	<1Mbp
1164	C06	1151209	1747316	1.44926e+06	A01	23846791	24204189	24025490	-	Bol027195-Bol027249	Bra029990-Bra040221	433	3.2e-25	12	596108	357399	<1Mbp	<1Mbp
1165	C06	35353224	36220471	3.57868e+07	A01	1286168	1887099	1.58663e+06	-	Bol022317-Bol022435	Bra011250-Bra011374	386	2.3e-28	13	867248	600932	<1Mbp	<1Mbp
1173	C06	32135900	34194541	3.31652e+07	A02	8243116	9352035	8.79758e+06	+	Bol042798-Bol043033	Bra032926-Bra033111	3949	9e-236	103	2058642	1108920	2~5Mbp	1~2Mbp
1174	C06	27602038	29495460	28548749	A02	16498458	18027628	17263043	+	Bol006302-Bol007930	Bra021984-Bra022156	2501	5.5e-134	67	1893423	1529171	1~2Mbp	1~2Mbp
1175	C06	25135252	26315049	2.57252e+07	A02	7394669	7880935	7637802	+	Bol017143-Bol017228	Bra022619-Bra022687	1914	1.2e-105	49	1179798	486267	1~2Mbp	<1Mbp
1184	C06	36045130	37398210	36721670	A02	21220693	21994521	21607607	-	Bol022414-Bol017000	Bra029302-Bra029418	1794	2.2e-175	49	1353081	773829	1~2Mbp	<1Mbp
1185	C06	34314983	34939343	34627163	A02	19900731	20369469	20135100	-	Bol043043-Bol043141	Bra020675-Bra020747	1534	6.4e-133	40	624361	468739	<1Mbp	<1Mbp
1186	C06	35344460	36032624	35688542	A02	18483190	18883202	18683196	-	Bol022315-Bol022412	Bra020464-Bra020520	1168	2.4e-95	31	688165	400013	<1Mbp	<1Mbp
1187	C06	41033300	41592446	41312873	A02	16053754	16747185	1.64005e+07	-	Bol024435-Bol024364	Bra021948-Bra022004	611	1.3e-43	17	559147	693432	<1Mbp	<1Mbp
1188	C06	38656346	39414838	39035592	A02	17028606	17968086	17498346	-	Bol037181-Bol037073	Bra022033-Bra022141	592	2.3e-48	18	758493	939481	<1Mbp	<1Mbp
1189	C06	24060881	24915460	2.44882e+07	A02	15949039	16694254	1.63216e+07	-	Bol005591-Bol004470	Bra033203-Bra022002	402	1e-26	12	854580	745216	<1Mbp	<1Mbp
1195	C06	47038704	48018935	4.75288e+07	A03	1185984	2483267	1.83463e+06	+	Bol018716-Bol018571	Bra017706-Bra017879	4482	1.6e-259	114	980232	1297284	<1Mbp	1~2Mbp
1196	C06	40366622	41001997	4.06843e+07	A03	25020019	25371582	2.51958e+07	+	Bol037025-Bol036941	Bra022926-Bra022997	2326	3.2e-127	59	635376	351564	<1Mbp	<1Mbp
1197	C06	13100423	15971850	1.45361e+07	A03	11319046	11866174	11592610	+	Bol017714-Bol031940	Bra013031-Bra013117	1033	9.2e-52	29	2871428	547129	2~5Mbp	<1Mbp
1198	C06	4496508	6881871	5.68919e+06	A03	12004621	12537569	12271095	+	Bol015958-Bol028207	Bra013142-Bra013241	926	1.6e-45	26	2385364	532949	2~5Mbp	<1Mbp
1199	C06	46710822	46841317	4.67761e+07	A03	558574	728810	643692	+	Bol033840-Bol033864	Bra017609-Bra017633	710	8.5e-29	18	130496	170237	<1Mbp	<1Mbp
1214	C06	41033300	46754330	43893815	A03	2678546	8921680	5800113	-	Bol024435-Bol033845	Bra017894-Bra012597	24579	0	626	5721031	6243135	>5Mbp	>5Mbp
1215	C06	37782784	39951939	3.88674e+07	A03	8747566	10312735	9.53015e+06	-	Bol004977-Bol037033	Bra012571-Bra012851	7618	0	194	2169156	1565170	2~5Mbp	1~2Mbp
1216	C06	36750257	37819063	37284660	A03	10498804	11297565	1.08982e+07	-	Bol017091-Bol004985	Bra012888-Bra013029	4382	0	111	1068807	798762	1~2Mbp	<1Mbp
1217	C06	10099029	13101214	1.16001e+07	A03	1153117	1713322	1.43322e+06	-	Bol041520-Bol017714	Bra017704-Bra017780	771	4.7e-66	23	3002186	560206	2~5Mbp	<1Mbp
1218	C06	25253595	26036182	2.56449e+07	A03	26630054	26909290	26769672	-	Bol017157-Bol017203	Bra029052-Bra029096	683	2.2e-45	18	782588	279237	<1Mbp	<1Mbp
1219	C06	42028683	43223846	4.26263e+07	A03	16624517	17239689	16932103	-	Bol024302-Bol042124	Bra000736-Bra000824	598	1.8e-48	18	1195164	615173	1~2Mbp	<1Mbp
1220	C06	36584296	37454040	37019168	A03	28672809	28911293	28792051	-	Bol017125-Bol016993	Bra005934-Bra005997	597	2.8e-45	18	869745	238485	<1Mbp	<1Mbp
1221	C06	26405237	26741960	2.65736e+07	A03	26134860	26218444	26176652	-	Bol006221-Bol006246	Bra028950-Bra028969	422	7.6e-22	11	336724	83585	<1Mbp	<1Mbp
1222	C06	7113084	8058936	7586010	A03	4748762	4983290	4866026	-	Bol022768-Bol022712	Bra024119-Bra024160	388	3e-22	11	945853	234529	<1Mbp	<1Mbp
1224	C06	43777922	44091445	4.39347e+07	A03	26902393	27230105	27066249	-	Bol042225-Bol042273	Bra029095-Bra029164	378	2e-23	11	313524	327713	<1Mbp	<1Mbp
1238	C06	40366622	40994912	40680767	A04	12001533	12540903	12271218	+	Bol037025-Bol036942	Bra021828-Bra021938	1305	7.7e-70	35	628291	539371	<1Mbp	<1Mbp
1239	C06	32415964	33427445	3.29217e+07	A04	18244539	18929174	1.85869e+07	+	Bol042833-Bol042953	Bra025508-Bra025598	803	5.8e-38	23	1011482	684636	1~2Mbp	<1Mbp
1246	C06	45724256	46134969	4.59296e+07	A04	6399555	6784840	6.5922e+06	-	Bol033668-Bol033741	Bra032075-Bra032137	614	2.4e-44	17	410714	385286	<1Mbp	<1Mbp
1251	C06	18423028	20617416	19520222	A05	11909061	12944019	12426540	-	Bol043148-Bol043247	Bra032190-Bra032274	1891	2.9e-169	49	2194389	1034959	2~5Mbp	1~2Mbp
1252	C06	40366622	41068767	4.07177e+07	A05	22014846	22934498	22474672	-	Bol037025-Bol024428	Bra005372-Bra005523	1474	1e-135	40	702146	919653	<1Mbp	<1Mbp
1253	C06	34638524	34903181	3.47709e+07	A05	901593	1187244	1.04442e+06	-	Bol043084-Bol043134	Bra029618-Bra029682	380	8e-23	11	264658	285652	<1Mbp	<1Mbp
1256	C06	30958905	34514846	3.27369e+07	A06	18253952	20050081	1.9152e+07	+	Bol042697-Bol043059	Bra025114-Bra025425	9778	0	248	3555942	1796130	2~5Mbp	1~2Mbp
1257	C06	24038371	25038387	24538379	A06	21638354	21893530	21765942	+	Bol005589-Bol004455	Bra025062-Bra025111	1557	3.8e-78	40	1000017	255177	1~2Mbp	<1Mbp
1258	C06	8935038	12457649	1.06963e+07	A06	17173858	17693116	17433487	+	Bol041580-Bol017674	Bra024449-Bra024513	1001	9.9e-53	29	3522612	519259	2~5Mbp	<1Mbp
1259	C06	38920392	39414838	39167615	A06	20959509	21411519	21185514	+	Bol037141-Bol037073	Bra024927-Bra025021	826	3e-38	23	494447	452011	<1Mbp	<1Mbp
1260	C06	26942510	27723382	27332946	A06	22839581	23101718	2.29706e+07	+	Bol006392-Bol006313	Bra033738-Bra017931	799	1.1e-37	21	780873	262138	<1Mbp	<1Mbp
1261	C06	41033300	41847384	41440342	A06	21537070	21936018	21736544	+	Bol024435-Bol024333	Bra025045-Bra033557	662	3.6e-26	19	814085	398949	<1Mbp	<1Mbp
1262	C06	35885628	36777587	3.63316e+07	A06	23247913	24017975	23632944	+	Bol022394-Bol017086	Bra017958-Bra018051	515	1.3e-22	16	891960	770063	<1Mbp	<1Mbp
1272	C06	27587084	30925263	2.92562e+07	A06	20059756	21626015	2.08429e+07	-	Bol006301-Bol007236	Bra024775-Bra025061	8506	0	217	3338180	1566260	2~5Mbp	1~2Mbp
1273	C06	35067783	36747987	35907885	A06	11227872	12854052	12040962	-	Bol022271-Bol017092	Bra009667-Bra009920	7414	0	188	1680205	1626181	1~2Mbp	1~2Mbp
1274	C06	34382947	34989793	34686370	A06	17891495	18311848	1.81017e+07	-	Bol043045-Bol043146	Bra037450-Bra025126	2716	7.5e-260	69	606847	420354	<1Mbp	<1Mbp
1275	C06	47954177	48344214	4.81492e+07	A06	22002507	22297299	22149903	-	Bol018576-Bol018509	Bra033571-Bra033635	1513	7.2e-127	39	390038	294793	<1Mbp	<1Mbp
1276	C06	3570	656878	330224	A06	22378908	22584739	2.24818e+07	-	Bol027104-Bol027146	Bra033652-Bra033693	1053	7e-79	27	653309	205832	<1Mbp	<1Mbp
1277	C06	18654457	19888135	19271296	A06	1365935	1868667	1617301	-	Bol043158-Bol043207	Bra018697-Bra018774	489	2.6e-35	14	1233679	502733	1~2Mbp	<1Mbp
1278	C06	41692325	41889572	4.17909e+07	A06	22833716	23016712	22925214	-	Bol024353-Bol024325	Bra033736-Bra017919	366	3.3e-21	10	197248	182997	<1Mbp	<1Mbp
1287	C06	16026183	18389706	1.72079e+07	A07	5314206	6728793	6.0215e+06	+	Bol041751-Bol005228	Bra012512-Bra014876	4206	2.9e-260	108	2363524	1414588	2~5Mbp	1~2Mbp
1288	C06	613462	1749656	1181559	A07	2103175	2684817	2393996	+	Bol027143-Bol027250	Bra012052-Bra012150	2913	3.3e-160	74	1136195	581643	1~2Mbp	<1Mbp
1289	C06	3869063	4234755	4051909	A07	5322137	5487311	5404724	+	Bol013906-Bol015966	Bra030024-Bra030057	508	6.9e-24	14	365693	165175	<1Mbp	<1Mbp
1295	C06	20489907	23992051	22240979	A07	4019583	5324176	4.67188e+06	-	Bol043234-Bol012341	Bra012335-Bra030024	4455	0	115	3502145	1304594	2~5Mbp	1~2Mbp
1296	C06	4303825	6881871	5592848	A07	8817891	9848845	9333368	-	Bol015964-Bol028207	Bra015086-Bra015184	2329	1e-219	60	2578047	1030955	2~5Mbp	1~2Mbp
1297	C06	2811326	3604441	3.20788e+06	A07	8160283	8603358	8.38182e+06	-	Bol013971-Bol013919	Bra015018-Bra015068	1207	8.2e-93	31	793116	443076	<1Mbp	<1Mbp
1298	C06	6843598	8042565	7.44308e+06	A07	2035	334393	168214	-	Bol028203-Bol022714	Bra038995-Bra039033	913	3e-69	24	1198968	332359	1~2Mbp	<1Mbp
1299	C06	10915768	11448269	1.1182e+07	A07	9958935	10170579	10064757	-	Bol041487-Bol041464	Bra039893-Bra039919	502	2e-29	13	532502	211645	<1Mbp	<1Mbp
1300	C06	30490678	31914408	31202543	A07	18056589	18584987	18320788	-	Bol007189-Bol042768	Bra004318-Bra004403	483	7.2e-36	15	1423731	528399	1~2Mbp	<1Mbp
1301	C06	23337504	24062700	23700102	A07	21052897	21505706	2.12793e+07	-	Bol012280-Bol005591	Bra016130-Bra016219	460	2.5e-33	14	725197	452810	<1Mbp	<1Mbp
1302	C06	32489623	32815277	32652450	A07	10694268	10816874	10755571	-	Bol042839-Bol042889	Bra028468-Bra028488	441	9.4e-25	12	325655	122607	<1Mbp	<1Mbp
1303	C06	23340838	24376324	23858581	A07	15808666	16061155	1.59349e+07	-	Bol012281-Bol005615	Bra003909-Bra003955	394	3.1e-26	12	1035487	252490	1~2Mbp	<1Mbp
1318	C06	46392159	46839490	4.66158e+07	A08	8423071	8917377	8670224	+	Bol033781-Bol033863	Bra034531-Bra034613	1534	1.4e-76	40	447332	494307	<1Mbp	<1Mbp
1319	C06	47077689	47900089	47488889	A08	5605880	6406759	6.00632e+06	+	Bol018711-Bol018587	Bra010496-Bra010622	1317	1.5e-67	36	822401	800880	<1Mbp	<1Mbp
1320	C06	22323651	23977992	2.31508e+07	A08	1352945	1819653	1586299	+	Bol043328-Bol012338	Bra016273-Bra016373	1278	1.4e-66	35	1654342	466709	1~2Mbp	<1Mbp
1321	C06	47847748	48339061	4.80934e+07	A08	6522352	6978832	6750592	+	Bol018593-Bol018510	Bra010642-Bra010737	1153	5.5e-53	31	491314	456481	<1Mbp	<1Mbp
1322	C06	21135812	22250208	21693010	A08	8092286	8411463	8.25187e+06	+	Bol043256-Bol043324	Bra010965-Bra011022	820	4.4e-38	22	1114397	319178	1~2Mbp	<1Mbp
1332	C06	43412797	46336729	44874763	A08	3942692	5662708	4802700	-	Bol042154-Bol033771	Bra016839-Bra010503	4675	0	127	2923933	1720017	2~5Mbp	1~2Mbp
1333	C06	16026183	18389706	1.72079e+07	A08	7197110	8083264	7640187	-	Bol041751-Bol005228	Bra010780-Bra010963	2744	1.4e-284	73	2363524	886155	2~5Mbp	<1Mbp
1334	C06	41033300	41953599	4.14934e+07	A08	10118463	10877695	10498079	-	Bol024435-Bol024310	Bra020909-Bra021009	1328	7.6e-117	36	920300	759233	<1Mbp	<1Mbp
1335	C06	3929977	4248630	4.0893e+06	A08	7933460	8045821	7.98964e+06	-	Bol016009-Bol015965	Bra010925-Bra010955	892	4.3e-64	23	318654	112362	<1Mbp	<1Mbp
1336	C06	38145839	38582460	3.83641e+07	A08	17645724	18077813	1.78618e+07	-	Bol005047-Bol037197	Bra014371-Bra038086	740	1.3e-53	20	436622	432090	<1Mbp	<1Mbp
1337	C06	42089438	43067676	42578557	A08	9423462	9890591	9.65703e+06	-	Bol024294-Bol042109	Bra020813-Bra020873	737	2.2e-57	21	978239	467130	<1Mbp	<1Mbp
1338	C06	38801162	39436283	3.91187e+07	A08	10930778	11398196	11164487	-	Bol037160-Bol037069	Bra021016-Bra021081	634	2.9e-47	18	635122	467419	<1Mbp	<1Mbp
1339	C06	29516882	30058734	29787808	A08	17162643	17516368	1.73395e+07	-	Bol007938-Bol004691	Bra014302-Bra014349	554	2.2e-39	15	541853	353726	<1Mbp	<1Mbp
1340	C06	18381853	20303400	1.93426e+07	A08	14969691	16168807	15569249	-	Bol005229-Bol043226	Bra014055-Bra014171	450	2.5e-32	14	1921548	1199117	1~2Mbp	1~2Mbp
1341	C06	47045217	47255948	4.71506e+07	A08	5605880	5812689	5.70928e+06	-	Bol018713-Bol018676	Bra010496-Bra010536	396	3.6e-23	11	210732	206810	<1Mbp	<1Mbp
1347	C06	16012970	17219235	1.66161e+07	A09	21495357	22436260	2.19658e+07	+	Bol041748-Bol041854	Bra032803-Bra032924	1742	1.2e-96	46	1206266	940904	1~2Mbp	<1Mbp
1348	C06	17304914	18389706	17847310	A09	33625351	34380807	34003079	+	Bol041865-Bol005228	Bra032290-Bra032375	1011	2.3e-50	27	1084793	755457	1~2Mbp	<1Mbp
1349	C06	37660530	38071753	3.78661e+07	A09	9754142	10434121	1.00941e+07	+	Bol016964-Bol005038	Bra037169-Bra006929	990	4.4e-49	27	411224	679980	<1Mbp	<1Mbp
1350	C06	29876952	30989947	3.04334e+07	A09	3020994	3362580	3191787	+	Bol004676-Bol042699	Bra026797-Bra026878	780	2.4e-33	22	1112996	341587	1~2Mbp	<1Mbp
1351	C06	10138394	10786276	10462335	A09	34807195	35080044	3.49436e+07	+	Bol041518-Bol041488	Bra039603-Bra039631	746	2.1e-30	19	647883	272850	<1Mbp	<1Mbp
1352	C06	11492537	14158415	12825476	A09	15562020	15993424	15777722	+	Bol041462-Bol031851	Bra037234-Bra037304	711	2e-31	21	2665879	431405	2~5Mbp	<1Mbp
1353	C06	7027182	8518335	7.77276e+06	A09	16406650	16577759	1.64922e+07	+	Bol022771-Bol022688	Bra036699-Bra036729	692	8.9e-30	19	1491154	171110	1~2Mbp	<1Mbp
1354	C06	38893500	39414838	39154169	A09	29069214	30023136	29546175	+	Bol037147-Bol037073	Bra017456-Bra017561	663	1.6e-28	19	521339	953923	<1Mbp	<1Mbp
1355	C06	10138394	11221314	10679854	A09	15456915	15614651	15535783	+	Bol041518-Bol041472	Bra037217-Bra037244	525	3.4e-21	14	1082921	157737	1~2Mbp	<1Mbp
1357	C06	37397440	37724698	37561069	A09	18799880	19358210	19079045	+	Bol017000-Bol016958	Bra036022-Bra036095	487	6.9e-21	14	327259	558331	<1Mbp	<1Mbp
1371	C06	22319684	24221646	23270665	A09	19299139	20745241	20022190	-	Bol043326-Bol005606	Bra036089-Bra024715	2369	5e-246	64	1901963	1446103	1~2Mbp	1~2Mbp
1372	C06	27310921	29471524	2.83912e+07	A09	29165490	30325506	29745498	-	Bol006370-Bol007926	Bra017468-Bra017598	2299	1.5e-235	62	2160604	1160017	2~5Mbp	1~2Mbp
1373	C06	35067783	36145232	3.56065e+07	A09	7725142	8129994	7927568	-	Bol022271-Bol022425	Bra036511-Bra036595	1961	2e-185	52	1077450	404853	1~2Mbp	<1Mbp
1374	C06	30243097	32091658	3.11674e+07	A09	27867810	28733000	28300405	-	Bol007167-Bol042793	Bra017333-Bra017425	1792	6.1e-168	48	1848562	865191	1~2Mbp	<1Mbp
1375	C06	33965676	35286560	34626118	A09	6919936	7371905	7.14592e+06	-	Bol043003-Bol022304	Bra036138-Bra036225	1779	6.2e-169	48	1320885	451970	1~2Mbp	<1Mbp
1376	C06	32541733	34098976	3.33204e+07	A09	6365277	6751074	6.55818e+06	-	Bol042848-Bol043021	Bra036324-Bra039102	1542	7.9e-143	42	1557244	385798	1~2Mbp	<1Mbp
1377	C06	660890	1690268	1175579	A09	9535603	9846111	9690857	-	Bol027147-Bol027248	Bra037119-Bra037191	1400	1.2e-120	37	1029379	310509	1~2Mbp	<1Mbp
1378	C06	20489907	21791253	21140580	A09	20874104	21514040	21194072	-	Bol043234-Bol043303	Bra024733-Bra032807	971	1.8e-77	26	1301347	639937	1~2Mbp	<1Mbp
1379	C06	36834487	37439033	37136760	A09	8782283	8985771	8884027	-	Bol017078-Bol016994	Bra035917-Bra035960	970	1.7e-75	26	604547	203489	<1Mbp	<1Mbp
1380	C06	45881959	46569669	46225814	A09	14893952	15555066	15224509	-	Bol033699-Bol033816	Bra007759-Bra037231	751	1.7e-63	22	687711	661115	<1Mbp	<1Mbp
1381	C06	48057308	48289780	48173544	A09	4910426	5211359	5.06089e+06	-	Bol018564-Bol018514	Bra031170-Bra031226	665	8.1e-47	18	232473	300934	<1Mbp	<1Mbp
1382	C06	47041038	47408657	4.72248e+07	A09	15466454	15844691	1.56556e+07	-	Bol018715-Bol018653	Bra037218-Bra037277	624	1.9e-42	17	367620	378238	<1Mbp	<1Mbp
1383	C06	29557424	29915889	2.97367e+07	A09	28869840	29159227	2.90145e+07	-	Bol007948-Bol004678	Bra017436-Bra017466	526	7.5e-33	14	358466	289388	<1Mbp	<1Mbp
1384	C06	7226852	8055363	7.64111e+06	A09	4570337	4714377	4642357	-	Bol022761-Bol022713	Bra031082-Bra031115	433	1.1e-27	12	828512	144041	<1Mbp	<1Mbp
1385	C06	1197500	1747316	1472408	A09	19022150	19361782	19191966	-	Bol027200-Bol027249	Bra036048-Bra036096	430	2.1e-25	12	549817	339633	<1Mbp	<1Mbp
1386	C06	8443998	10100569	9.27228e+06	A09	31926831	32367237	32147034	-	Bol022693-Bol041520	Bra038523-Bra029433	430	1.2e-32	13	1656572	440407	1~2Mbp	<1Mbp
1387	C06	42294492	43067676	42681084	A09	32022412	32792028	32407220	-	Bol024273-Bol042109	Bra038537-Bra029478	423	4.2e-30	13	773185	769617	<1Mbp	<1Mbp
1388	C06	41381270	41887750	41634510	A09	25756269	26249494	2.60029e+07	-	Bol024384-Bol024326	Bra027544-Bra027602	417	8.7e-27	12	506481	493226	<1Mbp	<1Mbp
1389	C06	10404912	11801307	1.11031e+07	A09	18489060	18725445	1.86073e+07	-	Bol041507-Bol041439	Bra036814-Bra036854	380	5.2e-24	11	1396396	236386	1~2Mbp	<1Mbp
1390	C06	24265366	25262627	2.4764e+07	A09	25893954	26277958	26085956	-	Bol005611-Bol017158	Bra027562-Bra027603	371	6.2e-24	11	997262	384005	<1Mbp	<1Mbp
1392	C06	42842768	43444475	4.31436e+07	A09	17155548	17920104	17537826	-	Bol042082-Bol042161	Bra027699-Bra027798	326	3.1e-24	11	601708	764557	<1Mbp	<1Mbp
1399	C06	35322023	36046757	35684390	A10	1680634	2090817	1.88573e+06	+	Bol022309-Bol022414	Bra008934-Bra009021	658	4e-25	19	724735	410184	<1Mbp	<1Mbp
1405	C06	11194729	14628022	1.29114e+07	A10	4796831	6248193	5522512	-	Bol041474-Bol031875	Bra001953-Bra002120	3343	0	87	3433294	1451363	2~5Mbp	1~2Mbp
1406	C06	24947695	26226626	2.55872e+07	A10	11613097	12508076	1.20606e+07	-	Bol004464-Bol017224	Bra003023-Bra003110	1446	1.2e-125	38	1278932	894980	1~2Mbp	<1Mbp
1407	C06	26402915	26877199	26640057	A10	10415987	10647563	10531775	-	Bol006220-Bol006260	Bra002848-Bra002891	1220	1.7e-92	31	474285	231577	<1Mbp	<1Mbp
1408	C06	14658865	15256366	1.49576e+07	A10	15180645	15646248	1.54134e+07	-	Bol031876-Bol031917	Bra015217-Bra015252	935	2.3e-65	24	597502	465604	<1Mbp	<1Mbp
1409	C06	37106397	37398210	3.72523e+07	A10	3114880	3336658	3225769	-	Bol017047-Bol017000	Bra009272-Bra009315	355	4.3e-22	10	291814	221779	<1Mbp	<1Mbp
1410	C06	45245680	45977442	45611561	A10	9289494	9950587	9.62004e+06	-	Bol033608-Bol033710	Bra002673-Bra002777	323	2.2e-22	11	731763	661094	<1Mbp	<1Mbp
1412	C07	20499803	21553326	2.10266e+07	A01	19921634	20575095	2.02484e+07	+	Bol039047-Bol039132	Bra021495-Bra021594	658	1.1e-28	19	1053524	653462	1~2Mbp	<1Mbp
1413	C07	10334574	11596689	1.09656e+07	A01	16376755	17142615	16759685	+	Bol026704-Bol026797	Bra023944-Bra021184	657	2e-26	19	1262116	765861	1~2Mbp	<1Mbp
1422	C07	6250745	7122856	6.6868e+06	A01	8751234	9096423	8.92383e+06	-	Bol032864-Bol023894	Bra040094-Bra026256	503	1e-33	14	872112	345190	<1Mbp	<1Mbp
1426	C07	7521161	8146119	7833640	A02	18041571	18460070	1.82508e+07	+	Bol023939-Bol024012	Bra038305-Bra038367	1066	8e-53	28	624959	418500	<1Mbp	<1Mbp
1427	C07	16929995	17917859	17423927	A02	20703714	20899357	2.08015e+07	+	Bol019361-Bol019436	Bra029211-Bra029248	697	2.2e-31	19	987865	195644	<1Mbp	<1Mbp
1434	C07	2001	2504081	1253041	A02	11532494	13756480	12644487	-	Bol038588-Bol026088	Bra008155-Bra008448	5057	0	135	2502081	2223987	2~5Mbp	2~5Mbp
1435	C07	31408117	35576702	3.34924e+07	A02	9323125	12595622	1.09594e+07	-	Bol039816-Bol017337	Bra033105-Bra008294	4741	0	129	4168586	3272498	2~5Mbp	2~5Mbp
1436	C07	2944597	4226535	3585566	A02	10692333	11647640	1.117e+07	-	Bol026130-Bol026354	Bra008027-Bra008175	2417	4.7e-249	65	1281939	955308	1~2Mbp	<1Mbp
1437	C07	30023304	31384453	3.07039e+07	A02	12928533	14059928	1.34942e+07	-	Bol021427-Bol039815	Bra008343-Bra008501	1729	2.5e-166	47	1361150	1131396	1~2Mbp	1~2Mbp
1438	C07	4427196	5255742	4841469	A02	9651462	10224233	9.93785e+06	-	Bol016153-Bol032953	Bra007886-Bra007968	1388	1.6e-120	37	828547	572772	<1Mbp	<1Mbp
1439	C07	35536418	37369218	36452818	A02	14923920	15369969	1.51469e+07	-	Bol017341-Bol045218	Bra033116-Bra033158	754	5.7e-56	20	1832801	446050	1~2Mbp	<1Mbp
1440	C07	7048411	7395013	7221712	A02	9435948	9658174	9547061	-	Bol023886-Bol023923	Bra007864-Bra007886	698	1.8e-43	18	346603	222227	<1Mbp	<1Mbp
1442	C07	5193321	6205955	5699638	A03	15151732	15579416	15365574	+	Bol032958-Bol032870	Bra000474-Bra000548	2448	1.2e-133	62	1012635	427685	1~2Mbp	<1Mbp
1443	C07	19741536	21947626	20844581	A03	20375388	21171968	20773678	+	Bol038981-Bol039171	Bra001467-Bra001599	927	9.4e-44	28	2206091	796581	2~5Mbp	<1Mbp
1444	C07	9754202	11596689	1.06754e+07	A03	20827208	21479164	21153186	+	Bol006022-Bol026797	Bra001546-Bra001634	556	1.2e-22	17	1842488	651957	1~2Mbp	<1Mbp
1445	C07	26903207	27957263	27430235	A03	14085656	14634402	14360029	+	Bol023733-Bol023847	Bra000258-Bra000366	544	4e-23	17	1054057	548747	1~2Mbp	<1Mbp
1453	C07	14371666	15508177	1.49399e+07	A03	23425276	24047869	2.37366e+07	-	Bol015710-Bol005413	Bra001950-Bra022753	419	2.3e-28	12	1136512	622594	1~2Mbp	<1Mbp
1454	C07	27189028	27957263	2.75731e+07	A03	325	492631	246478	-	Bol023768-Bol023847	Bra037630-Bra037741	361	1.5e-25	12	768236	492307	<1Mbp	<1Mbp
1460	C07	23325224	24645936	23985580	A04	16264351	16742927	16503639	+	Bol031618-Bol010116	Bra027988-Bra028035	1051	9.3e-52	27	1320713	478577	1~2Mbp	<1Mbp
1461	C07	28990094	29905776	29447935	A04	2573841	3333633	2953737	+	Bol007044-Bol008609	Bra014736-Bra014830	628	1.8e-26	18	915683	759793	<1Mbp	<1Mbp
1462	C07	28627569	29122535	28875052	A04	1407070	1665190	1536130	+	Bol007079-Bol007039	Bra014571-Bra014613	602	7.1e-27	16	494967	258121	<1Mbp	<1Mbp
1464	C07	26903207	28134287	27518747	A04	759105	1407844	1.08347e+06	-	Bol023733-Bol023863	Bra014475-Bra014571	1278	5e-115	35	1231081	648740	1~2Mbp	<1Mbp
1465	C07	13785972	15436041	1.4611e+07	A04	16755409	17450133	17102771	-	Bol005222-Bol015668	Bra028036-Bra028085	993	2.4e-76	26	1650070	694725	1~2Mbp	<1Mbp
1466	C07	16076426	16834783	1.64556e+07	A04	41064	495379	268222	-	Bol010885-Bol010810	Bra040426-Bra014430	606	1.8e-43	17	758358	454316	<1Mbp	<1Mbp
1467	C07	5539439	5971295	5755367	A04	7791225	8212190	8.00171e+06	-	Bol032929-Bol032897	Bra034321-Bra034392	457	1e-28	13	431857	420966	<1Mbp	<1Mbp
1468	C07	26518507	26876706	2.66976e+07	A04	1665575	1872832	1.7692e+06	-	Bol007571-Bol007598	Bra014614-Bra014645	455	6.3e-26	12	358200	207258	<1Mbp	<1Mbp
1469	C07	15513357	15932029	15722693	A04	14907370	15115715	1.50115e+07	-	Bol005412-Bol005376	Bra017166-Bra017211	398	1.1e-23	11	418673	208346	<1Mbp	<1Mbp
1474	C07	10892033	11706600	1.12993e+07	A05	8327537	8720392	8.52396e+06	+	Bol026744-Bol026802	Bra030363-Bra030411	1288	2.1e-62	33	814568	392856	<1Mbp	<1Mbp
1475	C07	12189454	13193600	12691527	A05	8533500	9234401	8.88395e+06	+	Bol019470-Bol019547	Bra030391-Bra030461	804	6e-36	22	1004147	700902	1~2Mbp	<1Mbp
1476	C07	22094863	23015654	2.25553e+07	A05	8501905	9194465	8848185	+	Bol039185-Bol031604	Bra030388-Bra030457	777	3.6e-38	21	920792	692561	<1Mbp	<1Mbp
1477	C07	26671419	27957263	27314341	A05	18276104	19196323	1.87362e+07	+	Bol007585-Bol023847	Bra004679-Bra004878	670	2.4e-30	22	1285845	920220	1~2Mbp	<1Mbp
1487	C07	19864580	22183727	2.10242e+07	A05	3180766	4638129	3.90945e+06	-	Bol038994-Bol039197	Bra027208-Bra022183	1621	3.8e-167	47	2319148	1457364	2~5Mbp	1~2Mbp
1488	C07	9752149	10681742	1.02169e+07	A05	13159467	13768645	13464056	-	Bol006023-Bol026732	Bra038095-Bra037068	1236	5.5e-101	32	929594	609179	<1Mbp	<1Mbp
1489	C07	18830116	19313115	1.90716e+07	A05	13834223	14149777	13992000	-	Bol013332-Bol013286	Bra037078-Bra037110	1017	3.1e-74	26	483000	315555	<1Mbp	<1Mbp
1490	C07	9754202	10756149	1.02552e+07	A05	3411952	3941664	3676808	-	Bol006022-Bol026740	Bra027250-Bra027350	704	1e-54	20	1001948	529713	1~2Mbp	<1Mbp
1491	C07	694779	1104520	899650	A05	8052460	8438583	8.24552e+06	-	Bol027478-Bol027543	Bra031352-Bra030378	701	1.7e-51	19	409742	386124	<1Mbp	<1Mbp
1492	C07	21045524	21657657	2.13516e+07	A05	13159467	13768645	13464056	-	Bol039084-Bol039145	Bra038095-Bra037068	622	2.4e-45	17	612134	609179	<1Mbp	<1Mbp
1493	C07	16065934	17076521	1.65712e+07	A05	16798922	17743007	1.7271e+07	-	Bol010887-Bol019373	Bra018548-Bra004562	563	8.1e-46	18	1010588	944086	1~2Mbp	<1Mbp
1494	C07	15513357	15932029	15722693	A05	20783924	21037618	20910771	-	Bol005412-Bol005376	Bra005178-Bra005223	524	4.4e-33	14	418673	253695	<1Mbp	<1Mbp
1495	C07	12226866	12992803	1.26098e+07	A05	7077481	7608479	7342980	-	Bol019480-Bol019537	Bra031234-Bra031295	423	4.2e-26	12	765938	530999	<1Mbp	<1Mbp
1496	C07	22698835	24412371	23555603	A05	10714606	11478244	11096425	-	Bol031584-Bol031658	Bra034447-Bra033893	364	2.8e-25	11	1713537	763639	1~2Mbp	<1Mbp
1504	C07	39658301	40659863	40159082	A06	1353642	1718711	1.53618e+06	+	Bol045163-Bol045122	Bra018694-Bra018748	1684	7.4e-81	43	1001563	365070	1~2Mbp	<1Mbp
1505	C07	3356231	4226535	3791383	A06	5409630	5991757	5.70069e+06	+	Bol026204-Bol026354	Bra020016-Bra025987	1126	2e-53	32	870305	582128	<1Mbp	<1Mbp
1506	C07	18377346	19096590	18736968	A06	3801	574469	289135	+	Bol013378-Bol013305	Bra037954-Bra039668	997	1.1e-50	27	719245	570669	<1Mbp	<1Mbp
1507	C07	27956532	28134287	2.80454e+07	A06	11139601	11221487	11180544	+	Bol023847-Bol023863	Bra019622-Bra009666	635	7.1e-23	16	177756	81887	<1Mbp	<1Mbp
1509	C07	16953099	18049954	1.75015e+07	A06	23896164	24432131	2.41641e+07	+	Bol019365-Bol019446	Bra018040-Bra018103	529	1.7e-21	15	1096856	535968	1~2Mbp	<1Mbp
1513	C07	19774483	20828181	20301332	A06	3801	586897	295349	-	Bol038983-Bol039073	Bra037954-Bra039671	2217	1e-206	57	1053699	583097	1~2Mbp	<1Mbp
1514	C07	12189454	13193600	12691527	A06	2485865	2928710	2.70729e+06	-	Bol019470-Bol019547	Bra018885-Bra018962	2033	8e-182	52	1004147	442846	1~2Mbp	<1Mbp
1515	C07	1401118	2462610	1931864	A06	7544746	8749461	8.1471e+06	-	Bol027594-Bol027758	Bra025728-Bra025890	1919	7.6e-187	52	1061493	1204716	1~2Mbp	1~2Mbp
1516	C07	31472334	33155420	32313877	A06	7138737	8682838	7.91079e+06	-	Bol039826-Bol039980	Bra025667-Bra025882	1665	6.4e-167	47	1683087	1544102	1~2Mbp	1~2Mbp
1517	C07	24534286	25384509	2.49594e+07	A06	2237156	2472723	2.35494e+06	-	Bol010111-Bol010171	Bra018836-Bra018882	1616	2.3e-131	41	850224	235568	<1Mbp	<1Mbp
1518	C07	21597884	22377629	2.19878e+07	A06	2936495	3186475	3061485	-	Bol039135-Bol039206	Bra018965-Bra019018	1521	4.8e-126	39	779746	249981	<1Mbp	<1Mbp
1519	C07	25389765	26474856	2.59323e+07	A06	1723815	2068398	1.89611e+06	-	Bol016792-Bol016724	Bra018749-Bra018802	1519	4.2e-125	39	1085092	344584	1~2Mbp	<1Mbp
1520	C07	20779398	21575582	21177490	A06	484284	731154	607719	-	Bol039071-Bol039134	Bra039656-Bra039702	1486	1e-120	38	796185	246871	<1Mbp	<1Mbp
1521	C07	16929995	17634919	17282457	A06	25442715	25752058	2.55974e+07	-	Bol019361-Bol019411	Bra038595-Bra038647	1414	2.5e-112	36	704925	309344	<1Mbp	<1Mbp
1522	C07	2001	759450	380726	A06	6015575	6454817	6235196	-	Bol038588-Bol027486	Bra025993-Bra026097	1399	7.2e-125	38	757450	439243	<1Mbp	<1Mbp
1523	C07	10668773	11936054	1.13024e+07	A06	2569516	3157123	2.86332e+06	-	Bol026731-Bol026813	Bra018900-Bra019009	970	5e-82	27	1267282	587608	1~2Mbp	<1Mbp
1524	C07	17699140	18049954	17874547	A06	14197191	14424383	14310787	-	Bol019413-Bol019446	Bra010102-Bra010136	942	2e-65	24	350815	227193	<1Mbp	<1Mbp
1525	C07	29953865	31308146	3.0631e+07	A06	6015575	6768519	6392047	-	Bol021414-Bol021557	Bra025993-Bra026156	916	3.2e-80	27	1354282	752945	1~2Mbp	<1Mbp
1526	C07	13067029	13694239	13380634	A06	2089488	2333122	2211305	-	Bol019543-Bol015630	Bra018805-Bra018854	880	1e-65	23	627211	243635	<1Mbp	<1Mbp
1527	C07	2944597	3357686	3.15114e+06	A06	7132257	7545649	7338953	-	Bol026130-Bol026204	Bra025666-Bra025728	726	3.3e-53	20	413090	413393	<1Mbp	<1Mbp
1528	C07	9674200	10608602	10141401	A06	484284	712796	598540	-	Bol006028-Bol026725	Bra039656-Bra039699	710	6.3e-51	19	934403	228513	<1Mbp	<1Mbp
1536	C07	834731	2462610	1.64867e+06	A07	18621761	19902363	19262062	+	Bol027502-Bol027758	Bra015625-Bra015870	7748	0	196	1627880	1280603	1~2Mbp	1~2Mbp
1537	C07	31422251	34532087	32977169	A07	14604452	15854962	15229707	+	Bol039817-Bol040105	Bra003690-Bra003916	7279	0	185	3109837	1250511	2~5Mbp	1~2Mbp
1538	C07	2944597	4226535	3585566	A07	19901517	20748155	20324836	+	Bol026130-Bol026354	Bra015870-Bra016068	6365	0	161	1281939	846639	1~2Mbp	<1Mbp
1539	C07	31382655	34740882	3.30618e+07	A07	18971103	21114345	20042724	+	Bol039815-Bol017419	Bra015686-Bra016143	5388	1.7e-318	144	3358228	2143243	2~5Mbp	2~5Mbp
1540	C07	29953865	31384453	30669159	A07	13749773	14414490	1.40821e+07	+	Bol021414-Bol039815	Bra003527-Bra003659	4095	1.7e-248	104	1430589	664718	1~2Mbp	<1Mbp
1541	C07	2912	1854112	928512	A07	13994362	14855933	1.44251e+07	+	Bol038587-Bol027659	Bra003576-Bra003732	3537	2.1e-209	94	1851201	861572	1~2Mbp	<1Mbp
1542	C07	4204117	5347428	4.77577e+06	A07	21048330	21776423	2.14124e+07	+	Bol026349-Bol032945	Bra016128-Bra016265	3484	2.9e-195	89	1143312	728094	1~2Mbp	<1Mbp
1543	C07	2949082	4226535	3.58781e+06	A07	15112395	15692006	1.54022e+07	+	Bol026131-Bol026354	Bra003774-Bra003889	2638	1.2e-137	70	1277454	579612	1~2Mbp	<1Mbp
1544	C07	26903207	27957263	27430235	A07	12793004	13206139	1.29996e+07	+	Bol023733-Bol023847	Bra003337-Bra003415	2588	2.4e-136	66	1054057	413136	1~2Mbp	<1Mbp
1545	C07	15877177	16892368	1.63848e+07	A07	13299960	13738585	1.35193e+07	+	Bol005386-Bol010804	Bra003440-Bra003526	2349	3.4e-132	60	1015192	438626	1~2Mbp	<1Mbp
1546	C07	34591186	35824044	35207615	A07	15966226	16431508	16198867	+	Bol017433-Bol017324	Bra003938-Bra004015	2345	4e-129	60	1232859	465283	1~2Mbp	<1Mbp
1547	C07	7048411	8644772	7.84659e+06	A07	16190924	16729232	16460078	+	Bol023886-Bol024081	Bra003978-Bra004062	1929	5.6e-105	52	1596362	538309	1~2Mbp	<1Mbp
1548	C07	2414936	2930879	2.67291e+06	A07	17586735	17831758	1.77092e+07	+	Bol027745-Bol026129	Bra004216-Bra004267	1448	3.2e-73	37	515944	245024	<1Mbp	<1Mbp
1549	C07	15459907	16067330	1.57636e+07	A07	11564105	11788732	1.16764e+07	+	Bol005415-Bol010887	Bra003123-Bra003171	1333	9.1e-67	34	607424	224628	<1Mbp	<1Mbp
1550	C07	34565514	35214006	34889760	A07	21268315	21811860	2.15401e+07	+	Bol017434-Bol017365	Bra016172-Bra016269	995	9.8e-46	27	648493	543546	<1Mbp	<1Mbp
1551	C07	4204117	5255742	4.72993e+06	A07	15873667	16191652	1.60327e+07	+	Bol026349-Bol032953	Bra003919-Bra003978	956	3.7e-46	27	1051626	317986	1~2Mbp	<1Mbp
1552	C07	1974136	2504081	2.23911e+06	A07	14874245	15217639	15045942	+	Bol027682-Bol026088	Bra003734-Bra003794	842	5e-40	23	529946	343395	<1Mbp	<1Mbp
1553	C07	5276247	6059252	5.66775e+06	A07	1105452	1988468	1546960	+	Bol032952-Bol032887	Bra011923-Bra012042	765	3.1e-39	22	783006	883017	<1Mbp	<1Mbp
1554	C07	26516420	26876706	26696563	A07	12405701	12548345	12477023	+	Bol007570-Bol007598	Bra003268-Bra003292	705	1.3e-26	18	360287	142645	<1Mbp	<1Mbp
1561	C07	2912	828996	415954	A07	21902566	22533512	22218039	-	Bol038587-Bol027501	Bra035015-Bra035163	4707	0	119	826085	630947	<1Mbp	<1Mbp
1562	C07	7194910	8644772	7919841	A07	17832928	18615072	18224000	-	Bol023901-Bol024081	Bra004268-Bra004408	4681	0	119	1449863	782145	1~2Mbp	<1Mbp
1563	C07	8430786	9634181	9.03248e+06	A07	16888237	17496272	1.71923e+07	-	Bol024041-Bol012604	Bra004090-Bra004200	2679	6.9e-266	69	1203396	608036	1~2Mbp	<1Mbp
1564	C07	30006576	31362465	3.06845e+07	A07	21958866	22695233	2.2327e+07	-	Bol021423-Bol021564	Bra035027-Bra035206	2664	6.3e-268	70	1355890	736368	1~2Mbp	<1Mbp
1565	C07	28990094	29924973	2.94575e+07	A07	11797460	12053192	11925326	-	Bol007044-Bol008607	Bra003173-Bra003216	1410	2.3e-112	36	934880	255733	<1Mbp	<1Mbp
1566	C07	28471982	29201801	2.88369e+07	A07	12478787	12797086	1.26379e+07	-	Bol007091-Bol008659	Bra003281-Bra003337	1323	8.4e-107	34	729820	318300	<1Mbp	<1Mbp
1567	C07	1260104	2146377	1.70324e+06	A07	2964084	3685212	3324648	-	Bol027573-Bol027713	Bra012188-Bra012298	1023	2.8e-89	29	886274	721129	<1Mbp	<1Mbp
1568	C07	35241220	35824044	35532632	A07	18208020	18610771	1.84094e+07	-	Bol017362-Bol017324	Bra004338-Bra004407	786	2.7e-56	21	582825	402752	<1Mbp	<1Mbp
1569	C07	766229	1182425	974327	A07	3621399	3895528	3.75846e+06	-	Bol027490-Bol027559	Bra012290-Bra012325	668	2.1e-45	18	416197	274130	<1Mbp	<1Mbp
1570	C07	31382655	32366610	3.18746e+07	A07	2853319	3685212	3.26927e+06	-	Bol039815-Bol039900	Bra012176-Bra012298	595	4.7e-48	18	983956	831894	<1Mbp	<1Mbp
1571	C07	2474017	2930879	2702448	A07	16753986	16879618	16816802	-	Bol026082-Bol026129	Bra004066-Bra004087	360	1e-20	10	456863	125633	<1Mbp	<1Mbp
1578	C07	19717869	22113791	20915830	A08	18160589	19427861	18794225	+	Bol038978-Bol039188	Bra030807-Bra030975	1963	2e-110	54	2395923	1267273	2~5Mbp	1~2Mbp
1579	C07	766229	2285457	1525843	A08	1852719	2468415	2160567	+	Bol027490-Bol027727	Bra016380-Bra016497	1555	3.7e-82	44	1519229	615697	1~2Mbp	<1Mbp
1580	C07	31441768	34193489	3.28176e+07	A08	2097326	2988508	2542917	+	Bol039821-Bol040075	Bra016422-Bra016611	1310	2.1e-62	39	2751722	891183	2~5Mbp	<1Mbp
1581	C07	2944597	4226535	3585566	A08	2515576	2988508	2752042	+	Bol026130-Bol026354	Bra016510-Bra016611	1158	1.6e-50	34	1281939	472933	1~2Mbp	<1Mbp
1582	C07	6047293	6949410	6.49835e+06	A08	11077112	11414470	11245791	+	Bol032889-Bol032816	Bra021033-Bra021082	1029	3.7e-52	27	902118	337359	<1Mbp	<1Mbp
1583	C07	37716436	40521319	3.91189e+07	A08	14543939	15962959	15253449	+	Bol045210-Bol045133	Bra014024-Bra014151	1001	4.7e-46	29	2804884	1419021	2~5Mbp	1~2Mbp
1584	C07	9661697	10953577	10307637	A08	18839420	19427861	1.91336e+07	+	Bol006030-Bol026754	Bra030904-Bra030975	671	5.4e-27	19	1291881	588442	1~2Mbp	<1Mbp
1588	C07	18295989	19160557	18728273	A08	18107716	18939938	18523827	-	Bol013383-Bol013299	Bra038089-Bra030919	1138	4.3e-97	31	864569	832223	<1Mbp	<1Mbp
1589	C07	25389765	26455313	25922539	A08	16009009	16541549	16275279	-	Bol016792-Bol016725	Bra014156-Bra014212	614	5.2e-44	17	1065549	532541	1~2Mbp	<1Mbp
1590	C07	12210815	12767750	1.24893e+07	A08	17091944	17330925	1.72114e+07	-	Bol019473-Bol019521	Bra014288-Bra014320	557	1.1e-36	15	556936	238982	<1Mbp	<1Mbp
1591	C07	18377346	18635828	18506587	A08	17556791	17650939	17603865	-	Bol013378-Bol013352	Bra014354-Bra014371	501	1e-28	13	258483	94149	<1Mbp	<1Mbp
1592	C07	13031381	13659263	13345322	A08	16542443	16751378	1.66469e+07	-	Bol019538-Bol015624	Bra014213-Bra014243	477	2.9e-29	13	627883	208936	<1Mbp	<1Mbp
1593	C07	7100458	7559340	7329899	A08	1372976	1501237	1.43711e+06	-	Bol023893-Bol023948	Bra016279-Bra016301	432	1.2e-26	12	458883	128262	<1Mbp	<1Mbp
1603	C07	26903207	28134287	27518747	A09	13101380	13920789	1.35111e+07	+	Bol023733-Bol023863	Bra007386-Bra007553	1897	7.8e-100	51	1231081	819410	1~2Mbp	<1Mbp
1604	C07	15585103	16868810	1.6227e+07	A09	13988368	14836280	14412324	+	Bol005406-Bol010806	Bra007571-Bra007745	1514	8.9e-82	42	1283708	847913	1~2Mbp	<1Mbp
1605	C07	4201241	5223016	4.71213e+06	A09	19597984	20394745	1.99964e+07	+	Bol026348-Bol032955	Bra024539-Bra024661	1182	1.5e-56	33	1021776	796762	1~2Mbp	<1Mbp
1606	C07	16946862	17927816	17437339	A09	8326066	8577147	8.45161e+06	+	Bol019363-Bol019438	Bra035836-Bra035884	1102	2.1e-56	29	980955	251082	<1Mbp	<1Mbp
1607	C07	15459907	16067330	1.57636e+07	A09	10781750	11184546	10983148	+	Bol005415-Bol010887	Bra006978-Bra007047	947	4.2e-46	25	607424	402797	<1Mbp	<1Mbp
1613	C07	28991760	29924973	2.94584e+07	A09	11202032	11808244	11505138	-	Bol007043-Bol008607	Bra007052-Bra007164	1271	4.7e-107	34	933214	606213	<1Mbp	<1Mbp
1614	C07	32363735	34243213	33303474	A09	3929405	4572882	4.25114e+06	-	Bol039900-Bol040080	Bra026991-Bra031082	703	1.4e-61	22	1879479	643478	1~2Mbp	<1Mbp
1615	C07	30202821	31308146	3.07555e+07	A09	2463329	2864531	2663930	-	Bol021441-Bol021557	Bra026679-Bra026757	688	3.2e-53	20	1105326	401203	1~2Mbp	<1Mbp
1616	C07	47325	759450	403388	A09	2463329	2746972	2.60515e+06	-	Bol038576-Bol027486	Bra026679-Bra026740	687	2.2e-54	20	712126	283644	<1Mbp	<1Mbp
1617	C07	28665986	29122535	2.88943e+07	A09	12867616	13111238	12989427	-	Bol007077-Bol007039	Bra007345-Bra007387	563	1.7e-35	15	456550	243623	<1Mbp	<1Mbp
1618	C07	2767960	3191217	2.97959e+06	A09	4332997	4541012	4.437e+06	-	Bol026112-Bol026171	Bra031041-Bra031078	386	6.9e-23	11	423258	208016	<1Mbp	<1Mbp
1629	C07	38935457	39855664	3.93956e+07	A10	17634990	18245602	17940296	-	Bol044910-Bol045158	Bra015579-Bra037938	799	3.6e-61	21	920208	610613	<1Mbp	<1Mbp
1630	C07	27503919	28433277	27968598	A10	5359379	6126423	5742901	-	Bol023797-Bol023883	Bra002011-Bra002099	570	1.4e-46	17	929359	767045	<1Mbp	<1Mbp
1634	C08	23918872	24836913	2.43779e+07	A01	22863392	23695245	2.32793e+07	+	Bol037427-Bol037335	Bra029893-Bra029968	994	1.2e-46	27	918042	831854	<1Mbp	<1Mbp
1635	C08	35072123	36113517	35592820	A01	3872268	4627648	4249958	+	Bol044730-Bol044823	Bra011790-Bra013267	891	7.8e-38	27	1041395	755381	1~2Mbp	<1Mbp
1636	C08	26611443	27362354	2.69869e+07	A01	23750840	24164894	23957867	+	Bol007967-Bol008022	Bra029972-Bra030022	796	1.5e-34	21	750912	414055	<1Mbp	<1Mbp
1637	C08	15920814	16443660	16182237	A01	18259	394596	206428	+	Bol021134-Bol021099	Bra011028-Bra011084	752	9.6e-32	20	522847	376338	<1Mbp	<1Mbp
1638	C08	14263058	15003785	1.46334e+07	A01	13538811	14139219	13839015	+	Bol028236-Bol010207	Bra038449-Bra037555	656	3.5e-30	18	740728	600409	<1Mbp	<1Mbp
1639	C08	25819358	26473498	26146428	A01	14462247	14864104	1.46632e+07	+	Bol037295-Bol037249	Bra023721-Bra023759	598	5.1e-23	16	654141	401858	<1Mbp	<1Mbp
1640	C08	15163710	15369992	15266851	A01	7712173	7995215	7853694	+	Bol010195-Bol010173	Bra013774-Bra013832	550	1.1e-23	15	206283	283043	<1Mbp	<1Mbp
1646	C08	33683678	34597967	3.41408e+07	A01	973242	1887099	1.43017e+06	-	Bol045731-Bol045795	Bra011193-Bra011374	1065	1.5e-97	31	914290	913858	<1Mbp	<1Mbp
1647	C08	15368513	15902467	15635490	A01	9115609	9841146	9.47838e+06	-	Bol010173-Bol021137	Bra026261-Bra026387	896	1.5e-72	25	533955	725538	<1Mbp	<1Mbp
1648	C08	24928348	25803143	2.53657e+07	A01	12253801	12515612	1.23847e+07	-	Bol037333-Bol037298	Bra028318-Bra028349	567	4.9e-36	15	874796	261812	<1Mbp	<1Mbp
1662	C08	36670091	36957712	3.68139e+07	A02	10692333	11195205	10943769	-	Bol009733-Bol009785	Bra008027-Bra008102	398	3.8e-27	12	287622	502873	<1Mbp	<1Mbp
1669	C08	31088832	32882472	31985652	A03	13988948	14975878	14482413	+	Bol045513-Bol045672	Bra000244-Bra000434	1338	3.4e-67	40	1793641	986931	1~2Mbp	<1Mbp
1670	C08	33946835	34575453	34261144	A03	3668377	4367302	4.01784e+06	+	Bol045752-Bol044704	Bra023964-Bra024068	817	1.9e-36	23	628619	698926	<1Mbp	<1Mbp
1671	C08	27617289	28551808	2.80845e+07	A03	25544301	25989939	25767120	+	Bol025035-Bol025131	Bra023034-Bra023116	669	3e-26	19	934520	445639	<1Mbp	<1Mbp
1683	C08	15368513	16443660	1.59061e+07	A03	5002237	5788350	5.39529e+06	-	Bol010173-Bol021099	Bra024162-Bra019078	1320	1.7e-116	36	1075148	786114	1~2Mbp	<1Mbp
1684	C08	12973433	14488344	1.37309e+07	A03	9530441	10024864	9.77765e+06	-	Bol028305-Bol028210	Bra012694-Bra012794	1109	1.2e-91	30	1514912	494424	1~2Mbp	<1Mbp
1685	C08	27374453	27795306	2.75849e+07	A03	10067028	10310333	1.01887e+07	-	Bol024989-Bol025048	Bra012800-Bra012850	783	7.4e-58	21	420854	243306	<1Mbp	<1Mbp
1686	C08	31590046	32250543	3.19203e+07	A03	325	497670	248998	-	Bol044486-Bol044533	Bra037630-Bra037742	721	9.5e-59	21	660498	497346	<1Mbp	<1Mbp
1687	C08	26338160	27266876	26802518	A03	10579677	10812023	10695850	-	Bol037258-Bol008018	Bra012897-Bra012938	500	4.6e-34	14	928717	232347	<1Mbp	<1Mbp
1688	C08	24942439	26391556	2.5667e+07	A03	23161407	23247058	2.32042e+07	-	Bol037329-Bol037254	Bra001906-Bra001924	458	8.4e-29	13	1449118	85652	1~2Mbp	<1Mbp
1697	C08	33764191	35034451	34399321	A04	5866526	7230022	6548274	+	Bol044645-Bol045822	Bra030332-Bra032185	2020	1.4e-108	55	1270261	1363497	1~2Mbp	1~2Mbp
1698	C08	34932497	35899239	35415868	A04	4760331	5810745	5285538	+	Bol045816-Bol045886	Bra030191-Bra030325	1996	7.7e-104	53	966743	1050415	<1Mbp	1~2Mbp
1699	C08	4297072	6975339	5.63621e+06	A04	3614452	4401939	4.0082e+06	+	Bol033496-Bol033424	Bra032672-Bra032750	600	2.6e-25	17	2678268	787488	2~5Mbp	<1Mbp
1701	C08	29264293	33499072	3.13817e+07	A04	35149	2931108	1.48313e+06	-	Bol045391-Bol044623	Bra040423-Bra014779	7259	0	194	4234780	2895960	2~5Mbp	2~5Mbp
1702	C08	29193437	31156444	3.01749e+07	A04	13383464	14410844	13897154	-	Bol044331-Bol045522	Bra016885-Bra017084	1504	8.3e-153	44	1963008	1027381	1~2Mbp	1~2Mbp
1703	C08	31993568	33050721	3.25221e+07	A04	15834794	16546017	1.61904e+07	-	Bol045590-Bol044578	Bra039263-Bra028011	1094	3.4e-101	31	1057154	711224	1~2Mbp	<1Mbp
1704	C08	27617289	28813764	2.82155e+07	A04	14803979	15601199	15202589	-	Bol025035-Bol025171	Bra017145-Bra017286	1057	6.5e-93	30	1196476	797221	1~2Mbp	<1Mbp
1705	C08	28630049	29026956	2.88285e+07	A04	3188052	3592178	3390115	-	Bol025147-Bol025203	Bra014808-Bra014865	992	2.5e-74	26	396908	404127	<1Mbp	<1Mbp
1715	C08	30167412	32669086	31418249	A05	17764283	19549575	18656929	+	Bol044387-Bol045653	Bra004569-Bra004950	2470	4.3e-129	72	2501675	1785293	2~5Mbp	1~2Mbp
1716	C08	39131890	39527398	39329644	A05	15746619	15991449	15869034	+	Bol031295-Bol031228	Bra018414-Bra018468	910	6.7e-44	24	395509	244831	<1Mbp	<1Mbp
1719	C08	17695575	18294018	1.79948e+07	A05	15744098	15991449	1.58678e+07	-	Bol022084-Bol022015	Bra018413-Bra018468	1975	5.9e-169	50	598444	247352	<1Mbp	<1Mbp
1720	C08	27739954	28850160	28295057	A05	20594119	21652446	2.11233e+07	-	Bol025043-Bol025178	Bra005138-Bra005309	1238	2.2e-112	35	1110207	1058328	1~2Mbp	1~2Mbp
1721	C08	32439364	33433307	3.29363e+07	A05	17003624	17896966	17450295	-	Bol044537-Bol044620	Bra004424-Bra004595	1223	2.1e-114	35	993944	893343	<1Mbp	<1Mbp
1722	C08	29193437	30091502	2.96425e+07	A05	19600099	20144842	1.98725e+07	-	Bol044331-Bol045447	Bra004963-Bra005058	689	2.1e-53	20	898066	544744	<1Mbp	<1Mbp
1723	C08	14538083	15154808	1.48464e+07	A05	16082523	16556970	1.63197e+07	-	Bol010225-Bol010196	Bra018478-Bra018520	403	2.3e-24	11	616726	474448	<1Mbp	<1Mbp
1730	C08	36615473	37870754	3.72431e+07	A06	5500476	7111751	6.30611e+06	+	Bol009723-Bol031497	Bra025895-Bra026222	4676	1.2e-285	123	1255282	1611276	1~2Mbp	1~2Mbp
1731	C08	38746165	39767403	39256784	A06	4371111	5483120	4.92712e+06	+	Bol031351-Bol006586	Bra019805-Bra020030	2535	7.3e-136	68	1021239	1112010	1~2Mbp	1~2Mbp
1732	C08	39697720	40164527	3.99311e+07	A06	602720	1343634	973177	+	Bol006598-Bol006512	Bra039676-Bra018692	1845	9.1e-98	49	466808	740915	<1Mbp	<1Mbp
1733	C08	18341245	19015662	1.86785e+07	A06	3956195	4559183	4257689	+	Bol029089-Bol029169	Bra019735-Bra019829	1495	1.5e-75	39	674418	602989	<1Mbp	<1Mbp
1734	C08	23820989	24818679	24319834	A06	10462204	11083248	10772726	+	Bol037442-Bol037339	Bra019541-Bra019614	1236	7.7e-58	33	997691	621045	<1Mbp	<1Mbp
1735	C08	20809174	21268736	21038955	A06	7132257	7563425	7347841	+	Bol013207-Bol013149	Bra025666-Bra025734	1226	5.6e-54	32	459563	431169	<1Mbp	<1Mbp
1736	C08	37871159	38224240	3.80477e+07	A06	3515842	3902162	3709002	+	Bol031496-Bol031435	Bra019654-Bra019722	1064	4e-50	28	353082	386321	<1Mbp	<1Mbp
1737	C08	21556685	21922281	21739483	A06	8232565	8682838	8.4577e+06	+	Bol006991-Bol007035	Bra025822-Bra025882	1041	2.1e-50	27	365597	450274	<1Mbp	<1Mbp
1738	C08	1001840	1355506	1178673	A06	934455	1333461	1133958	+	Bol023446-Bol023404	Bra018609-Bra018689	691	1.9e-33	19	353667	399007	<1Mbp	<1Mbp
1739	C08	7908132	10406090	9157111	A06	1419335	2039096	1.72922e+06	+	Bol021859-Bol027009	Bra018703-Bra018799	662	5.9e-29	19	2497959	619762	2~5Mbp	<1Mbp
1740	C08	24140085	24827599	24483842	A06	11383399	12105276	1.17443e+07	+	Bol037411-Bol037336	Bra009697-Bra009796	549	2.5e-24	16	687515	721878	<1Mbp	<1Mbp
1750	C08	23621621	24827599	24224610	A06	23247913	24137203	23692558	-	Bol007448-Bol037336	Bra017958-Bra018066	3183	4.7e-313	81	1205979	889291	1~2Mbp	<1Mbp
1751	C08	16679118	18299207	1.74892e+07	A06	4798097	5709861	5253979	-	Bol021078-Bol022014	Bra019883-Bra025934	2391	8.5e-248	64	1620090	911765	1~2Mbp	<1Mbp
1752	C08	19267731	19907728	1.95877e+07	A06	6310932	7111751	6.71134e+06	-	Bol029204-Bol029295	Bra026058-Bra026222	1777	2e-168	48	639998	800820	<1Mbp	<1Mbp
1753	C08	38064110	38869519	3.84668e+07	A06	3903299	4626316	4.26481e+06	-	Bol031450-Bol031332	Bra019723-Bra019842	1611	2.4e-148	43	805410	723018	<1Mbp	<1Mbp
1754	C08	16290549	17296760	1.67937e+07	A06	746631	1074713	910672	-	Bol021107-Bol022131	Bra018566-Bra018640	1207	3.7e-100	32	1006212	328083	1~2Mbp	<1Mbp
1755	C08	20493552	21006082	20749817	A06	5360999	5914406	5.6377e+06	-	Bol013261-Bol013179	Bra020001-Bra025972	1139	5.2e-100	31	512531	553408	<1Mbp	<1Mbp
1756	C08	19739236	20083108	19911172	A06	5938056	6191286	6064671	-	Bol029270-Bol029322	Bra025976-Bra026032	1030	5.7e-79	27	343873	253231	<1Mbp	<1Mbp
1757	C08	36203949	36558303	36381126	A06	7138737	7596044	7.36739e+06	-	Bol044833-Bol044857	Bra025667-Bra025738	946	4e-72	25	354355	457308	<1Mbp	<1Mbp
1758	C08	37545175	38185802	3.78655e+07	A06	20004369	20866361	20435365	-	Bol031547-Bol031441	Bra025418-Bra024900	904	2.8e-77	26	640628	861993	<1Mbp	<1Mbp
1759	C08	22001395	22464430	2.22329e+07	A06	7587745	8160779	7874262	-	Bol023613-Bol008719	Bra025737-Bra025812	857	5.5e-67	23	463036	573035	<1Mbp	<1Mbp
1760	C08	35524864	36150382	35837623	A06	21898310	22239560	22068935	-	Bol045846-Bol045907	Bra025113-Bra033628	684	2.4e-55	20	625519	341251	<1Mbp	<1Mbp
1761	C08	19030525	19267226	1.91489e+07	A06	3555487	3902162	3.72882e+06	-	Bol029171-Bol029203	Bra019660-Bra019722	545	1.5e-36	15	236702	346676	<1Mbp	<1Mbp
1762	C08	23067	153211	88139	A06	16982356	17156213	1.70693e+07	-	Bol005710-Bol005730	Bra024413-Bra024448	537	3.4e-32	14	130145	173858	<1Mbp	<1Mbp
1763	C08	27929745	28179238	2.80545e+07	A06	3243118	3502379	3.37275e+06	-	Bol025064-Bol025090	Bra019629-Bra019652	419	1.3e-22	11	249494	259262	<1Mbp	<1Mbp
1767	C08	28267724	33741580	31004652	A07	11564105	13909451	12736778	+	Bol025098-Bol045733	Bra003123-Bra003561	8544	0	229	5473857	2345347	>5Mbp	2~5Mbp
1768	C08	36209518	36957712	36583615	A07	19868826	20748155	2.03085e+07	+	Bol045914-Bol009785	Bra015862-Bra016068	1097	2.4e-49	32	748195	879330	<1Mbp	<1Mbp
1769	C08	37083395	37434005	37258700	A07	22141633	22616500	2.23791e+07	+	Bol009804-Bol009873	Bra035071-Bra035186	825	3.3e-39	23	350611	474868	<1Mbp	<1Mbp
1770	C08	21174904	21922281	2.15486e+07	A07	3002685	3492742	3.24771e+06	+	Bol013157-Bol007035	Bra012190-Bra012272	766	6.4e-39	21	747378	490058	<1Mbp	<1Mbp
1771	C08	27974011	28313221	28143616	A07	11095320	11246808	11171064	+	Bol025067-Bol025101	Bra028532-Bra028556	576	1.1e-22	15	339211	151489	<1Mbp	<1Mbp
1781	C08	24836083	26584307	25710195	A07	7104809	7926793	7515801	-	Bol037335-Bol037242	Bra014907-Bra014998	2349	8.1e-216	60	1748225	821985	1~2Mbp	<1Mbp
1782	C08	20776468	21462696	21119582	A07	19796700	20253397	2.0025e+07	-	Bol013214-Bol006987	Bra015848-Bra015954	744	6.3e-59	21	686229	456698	<1Mbp	<1Mbp
1783	C08	23286761	23767993	23527377	A07	7913038	8127560	8020299	-	Bol007422-Bol007457	Bra014995-Bra015016	699	1.6e-44	18	481233	214523	<1Mbp	<1Mbp
1784	C08	21582862	22045991	2.18144e+07	A07	19066660	19427880	19247270	-	Bol006995-Bol023604	Bra015708-Bra015777	656	1.8e-47	18	463130	361221	<1Mbp	<1Mbp
1785	C08	22001395	22274767	22138081	A07	2929002	3202660	3065831	-	Bol023613-Bol023578	Bra012184-Bra012226	603	2.1e-38	16	273373	273659	<1Mbp	<1Mbp
1786	C08	35948770	36137305	3.6043e+07	A07	484167	932792	708480	-	Bol045891-Bol045906	Bra036441-Bra036506	548	8.7e-37	15	188536	448626	<1Mbp	<1Mbp
1787	C08	22435963	23078853	22757408	A07	4280295	4825190	4.55274e+06	-	Bol008722-Bol008663	Bra012374-Bra012441	526	2.5e-36	15	642891	544896	<1Mbp	<1Mbp
1788	C08	37221854	37434005	3.73279e+07	A07	13917648	14210136	14063892	-	Bol009823-Bol009873	Bra003563-Bra003619	504	9.3e-32	14	212152	292489	<1Mbp	<1Mbp
1789	C08	26701318	27521751	2.71115e+07	A07	2403189	2792103	2597646	-	Bol007978-Bol025013	Bra012104-Bra012166	486	4.8e-33	14	820434	388915	<1Mbp	<1Mbp
1790	C08	21132379	22045991	21589185	A07	14669304	14997339	1.48333e+07	-	Bol013161-Bol023604	Bra003698-Bra003752	443	5.6e-30	13	913613	328036	<1Mbp	<1Mbp
1791	C08	20615182	21266945	2.09411e+07	A07	15109307	15472586	1.52909e+07	-	Bol013245-Bol013150	Bra003772-Bra003850	391	3.9e-26	12	651764	363280	<1Mbp	<1Mbp
1792	C08	20493552	20645666	20569609	A07	20329902	20625704	20477803	-	Bol013261-Bol013238	Bra015974-Bra016043	381	2.5e-23	11	152115	295803	<1Mbp	<1Mbp
1804	C08	36226173	39098816	3.76625e+07	A08	2502719	3989851	3246285	+	Bol044834-Bol031300	Bra016508-Bra016849	5195	3.5e-297	140	2872644	1487133	2~5Mbp	1~2Mbp
1805	C08	16527338	17675778	17101558	A08	979464	1333262	1156363	+	Bol021095-Bol022087	Bra030723-Bra030806	2870	9.9e-151	73	1148441	353799	1~2Mbp	<1Mbp
1806	C08	7806111	9363738	8.58492e+06	A08	15487254	16202645	1.58449e+07	+	Bol021857-Bol014179	Bra014100-Bra014174	1715	6.4e-87	44	1557628	715392	1~2Mbp	<1Mbp
1807	C08	22369977	23076627	22723302	A08	1396548	1687577	1.54206e+06	+	Bol008726-Bol008664	Bra016284-Bra016345	1528	8.6e-76	39	706651	291030	<1Mbp	<1Mbp
1808	C08	21790494	22274767	2.20326e+07	A08	2199566	2475933	2.33775e+06	+	Bol007021-Bol023578	Bra016442-Bra016498	1164	1.6e-61	30	484274	276368	<1Mbp	<1Mbp
1809	C08	236464	1086135	661300	A08	16167334	16590827	1.63791e+07	+	Bol005733-Bol023439	Bra014171-Bra014222	1129	2.7e-44	29	849672	423494	<1Mbp	<1Mbp
1810	C08	34611666	35919966	35265816	A08	6058068	6989517	6.52379e+06	+	Bol045796-Bol044803	Bra010576-Bra010740	1092	9.7e-48	32	1308301	931450	1~2Mbp	<1Mbp
1811	C08	6744135	8108538	7.42634e+06	A08	14146545	14791826	1.44692e+07	+	Bol033430-Bol021870	Bra013992-Bra014042	957	2.2e-45	25	1364404	645282	1~2Mbp	<1Mbp
1812	C08	9246560	10288098	9767329	A08	11523297	11790105	11656701	+	Bol014173-Bol014203	Bra035480-Bra035507	661	1.1e-25	17	1041539	266809	1~2Mbp	<1Mbp
1813	C08	11325054	11908611	1.16168e+07	A08	13277829	13666196	1.3472e+07	+	Bol027064-Bol027096	Bra034941-Bra038428	621	3.2e-25	16	583558	388368	<1Mbp	<1Mbp
1816	C08	874736	3042680	1958708	A08	194760	1053784	624272	-	Bol023454-Bol011632	Bra030533-Bra030737	6343	0	161	2167945	859025	2~5Mbp	<1Mbp
1817	C08	18308365	20158534	1.92334e+07	A08	2936949	3762777	3349863	-	Bol029087-Bol029326	Bra016601-Bra016802	6249	0	159	1850170	825829	1~2Mbp	<1Mbp
1818	C08	20493552	21271335	2.08824e+07	A08	2498163	2926216	2.71219e+06	-	Bol013261-Bol013148	Bra016506-Bra016599	3241	3.9e-315	82	777784	428054	<1Mbp	<1Mbp
1819	C08	15368513	16443660	1.59061e+07	A08	4721046	5216348	4968697	-	Bol010173-Bol021099	Bra010336-Bra010418	2281	1.1e-206	58	1075148	495303	1~2Mbp	<1Mbp
1820	C08	39643236	40235174	39939205	A08	801767	1333262	1.06751e+06	-	Bol006611-Bol018290	Bra030681-Bra030806	1570	3.1e-146	42	591939	531496	<1Mbp	<1Mbp
1821	C08	40042962	41225687	4.06343e+07	A08	19249	746801	383025	-	Bol006536-Bol018457	Bra040839-Bra030667	1355	2.7e-134	39	1182726	727553	1~2Mbp	<1Mbp
1822	C08	12701861	14052746	1.33773e+07	A08	17706913	18145104	1.7926e+07	-	Bol028319-Bol028249	Bra038038-Bra038094	1227	9.5e-98	32	1350886	438192	1~2Mbp	<1Mbp
1823	C08	21174904	21922281	2.15486e+07	A08	2109335	2411961	2260648	-	Bol013157-Bol007035	Bra016426-Bra016492	1149	2.9e-95	30	747378	302627	<1Mbp	<1Mbp
1824	C08	3329448	6326148	4827798	A08	12454006	13317026	12885516	-	Bol033474-Bol033444	Bra034872-Bra034943	1092	2.1e-88	29	2996701	863021	2~5Mbp	<1Mbp
1825	C08	12246730	12729550	12488140	A08	12172920	12416097	1.22945e+07	-	Bol006843-Bol028317	Bra039703-Bra039732	742	5.1e-48	19	482821	243178	<1Mbp	<1Mbp
1826	C08	15154494	15369992	15262243	A08	5547979	5637983	5592981	-	Bol010196-Bol010173	Bra010483-Bra010501	631	2.4e-37	16	215499	90005	<1Mbp	<1Mbp
1827	C08	11194305	12032976	1.16136e+07	A08	13399177	13807248	1.36032e+07	-	Bol027055-Bol027101	Bra038403-Bra038445	564	8.2e-39	15	838672	408072	<1Mbp	<1Mbp
1831	C08	27373536	34472409	3.0923e+07	A09	10065156	15472209	1.27687e+07	+	Bol024988-Bol044698	Bra006873-Bra037219	28645	0	727	7098874	5407054	>5Mbp	>5Mbp
1832	C08	36906720	38791057	3.78489e+07	A09	2431805	3966665	3199235	+	Bol009777-Bol031344	Bra026673-Bra026996	8843	0	225	1884338	1534861	1~2Mbp	1~2Mbp
1833	C08	40113289	41476458	4.07949e+07	A09	46974	1157517	602246	+	Bol006524-Bol018502	Bra032419-Bra032669	6812	0	173	1363170	1110544	1~2Mbp	1~2Mbp
1834	C08	26338160	27362354	26850257	A09	18799880	19329668	19064774	+	Bol037258-Bol008022	Bra036022-Bra036093	1382	5.2e-69	36	1024195	529789	1~2Mbp	<1Mbp
1835	C08	20514042	21266945	2.08905e+07	A09	4062401	4532946	4.29767e+06	+	Bol013260-Bol013150	Bra030992-Bra031077	1349	1.5e-64	36	752904	470546	<1Mbp	<1Mbp
1836	C08	1922202	3040620	2481411	A09	69938	613733	341836	+	Bol023344-Bol011631	Bra032427-Bra032549	1316	6.7e-70	36	1118419	543796	1~2Mbp	<1Mbp
1837	C08	35182743	35444968	3.53139e+07	A09	31840610	32041135	3.19409e+07	+	Bol045824-Bol045839	Bra038506-Bra038541	1233	1.8e-56	31	262226	200526	<1Mbp	<1Mbp
1838	C08	17482713	18286435	17884574	A09	1797368	2139715	1.96854e+06	+	Bol022118-Bol022018	Bra031667-Bra031739	996	2.7e-48	27	803723	342348	<1Mbp	<1Mbp
1839	C08	38928810	39231776	39080293	A09	2045293	2216917	2131105	+	Bol031318-Bol031277	Bra031718-Bra031754	900	2.5e-43	23	302967	171625	<1Mbp	<1Mbp
1840	C08	16527338	17222475	1.68749e+07	A09	1597513	1754984	1.67625e+06	+	Bol021095-Bol022148	Bra031625-Bra031656	675	3.9e-30	18	695138	157472	<1Mbp	<1Mbp
1841	C08	39321737	39975121	39648429	A09	30492859	31463777	30978318	+	Bol031261-Bol006551	Bra027820-Bra027936	594	6.6e-26	18	653385	970919	<1Mbp	<1Mbp
1852	C08	35446303	36957712	3.6202e+07	A09	3964911	5296599	4630755	-	Bol045840-Bol009785	Bra026996-Bra037317	7102	0	181	1511410	1331689	1~2Mbp	1~2Mbp
1853	C08	39238707	40235174	3.97369e+07	A09	1347830	2092640	1720235	-	Bol031275-Bol018290	Bra031573-Bra031726	4563	0	116	996468	744811	<1Mbp	<1Mbp
1854	C08	18355656	19966134	19160895	A09	2440918	3966665	3.20379e+06	-	Bol029091-Bol029310	Bra026675-Bra026996	3171	0	86	1610479	1525748	1~2Mbp	1~2Mbp
1855	C08	34086893	35195467	34641180	A09	7206614	7830755	7.51868e+06	-	Bol044670-Bol044737	Bra036194-Bra036532	1905	1.9e-186	50	1108575	624142	1~2Mbp	<1Mbp
1856	C08	1162993	1844733	1503863	A09	1175153	1595824	1.38549e+06	-	Bol023435-Bol023353	Bra031534-Bra031623	1236	7.1e-104	33	681741	420672	<1Mbp	<1Mbp
1857	C08	38818391	39098816	3.89586e+07	A09	2240419	2425958	2.33319e+06	-	Bol031343-Bol031300	Bra031758-Bra031799	1176	3.6e-88	30	280426	185540	<1Mbp	<1Mbp
1858	C08	22369977	23078853	22724415	A09	20009759	20644400	2.03271e+07	-	Bol008726-Bol008663	Bra024600-Bra024691	1090	1.3e-88	29	708877	634642	<1Mbp	<1Mbp
1859	C08	11789	451529	231659	A09	9287101	9483066	9.38508e+06	-	Bol005707-Bol005744	Bra037810-Bra037847	819	5e-59	21	439741	195966	<1Mbp	<1Mbp
1860	C08	34829730	35195467	3.50126e+07	A09	17912014	18346326	18129170	-	Bol044718-Bol044737	Bra027797-Bra036791	757	8.2e-56	20	365738	434313	<1Mbp	<1Mbp
1862	C08	17025073	17574194	1.72996e+07	A09	31150957	31708720	3.14298e+07	-	Bol022175-Bol022108	Bra027895-Bra027968	364	7.4e-24	11	549122	557764	<1Mbp	<1Mbp
1873	C08	1428736	2959055	2.1939e+06	A10	15715817	17879701	16797759	-	Bol023400-Bol011624	Bra015261-Bra015609	3555	0	96	1530320	2163885	1~2Mbp	2~5Mbp
1874	C08	40813352	41476458	41144905	A10	12795068	13789600	13292334	-	Bol018386-Bol018502	Bra033216-Bra033402	2009	1.7e-198	54	663107	994533	<1Mbp	<1Mbp
1875	C08	40475328	40792439	4.06339e+07	A10	15711242	16270158	15990700	-	Bol018333-Bol018381	Bra015260-Bra015363	1164	3.8e-95	31	317112	558917	<1Mbp	<1Mbp
1876	C08	40209218	40432123	4.03207e+07	A10	16374078	16930300	16652189	-	Bol018285-Bol018330	Bra015385-Bra015464	774	1.3e-57	21	222906	556223	<1Mbp	<1Mbp
1880	C09	1387704	1900376	1644040	A01	21789263	22211446	2.20004e+07	+	Bol006102-Bol032199	Bra034161-Bra034248	1867	1.3e-97	48	512673	422184	<1Mbp	<1Mbp
1881	C09	17051152	18885364	17968258	A01	11092298	11992775	1.15425e+07	+	Bol035234-Bol029431	Bra033812-Bra028296	1496	7.9e-86	39	1834213	900478	1~2Mbp	<1Mbp
1882	C09	32081849	33813782	3.29478e+07	A01	19295673	20039151	19667412	+	Bol019791-Bol030404	Bra021356-Bra021515	1144	1.9e-54	34	1731934	743479	1~2Mbp	<1Mbp
1883	C09	11244001	12995598	1.21198e+07	A01	6007649	6851948	6.4298e+06	+	Bol032618-Bol006786	Bra013503-Bra013648	1041	1.7e-47	30	1751598	844300	1~2Mbp	<1Mbp
1893	C09	3881204	4428421	4.15481e+06	A01	10292668	10688595	1.04906e+07	-	Bol036283-Bol036207	Bra026462-Bra033773	1517	1.7e-131	39	547218	395928	<1Mbp	<1Mbp
1894	C09	7821181	8962528	8.39185e+06	A01	4383599	4811618	4.59761e+06	-	Bol032109-Bol018923	Bra040158-Bra013296	566	7.2e-41	16	1141348	428020	1~2Mbp	<1Mbp
1895	C09	6462318	7620192	7041255	A01	5013412	5770995	5.3922e+06	-	Bol032027-Bol032090	Bra013328-Bra013455	526	1.1e-38	16	1157875	757584	1~2Mbp	<1Mbp
1896	C09	36010967	36862619	36436793	A01	1327377	2179314	1.75335e+06	-	Bol043517-Bol043645	Bra011259-Bra011432	429	1.1e-21	15	851653	851938	<1Mbp	<1Mbp
1897	C09	5020530	5866942	5443736	A01	2968493	3612270	3.29038e+06	-	Bol019234-Bol019332	Bra011616-Bra011747	424	1.4e-33	14	846413	643778	<1Mbp	<1Mbp
1898	C09	38329980	38687929	3.8509e+07	A01	20632512	20855182	20743847	-	Bol043902-Bol043964	Bra038666-Bra038705	423	3e-25	12	357950	222671	<1Mbp	<1Mbp
1907	C09	17336879	20768268	1.90526e+07	A02	6737525	7693068	7.2153e+06	+	Bol029355-Bol030327	Bra022543-Bra022661	1937	2.4e-110	52	3431390	955544	2~5Mbp	<1Mbp
1908	C09	1744748	2388383	2.06657e+06	A02	8260997	9326734	8.79387e+06	+	Bol032181-Bol032283	Bra032928-Bra033106	1701	2.3e-90	46	643636	1065738	<1Mbp	1~2Mbp
1909	C09	39328608	40098480	39713544	A02	758518	1094213	926366	+	Bol009999-Bol010110	Bra028794-Bra028872	1685	4.2e-85	44	769873	335696	<1Mbp	<1Mbp
1910	C09	21489993	23384688	2.24373e+07	A02	7728860	8276356	8002608	+	Bol038781-Bol038913	Bra022668-Bra032933	1494	1.5e-80	40	1894696	547497	1~2Mbp	<1Mbp
1911	C09	38179293	39219279	38699286	A02	167521	638511	403016	+	Bol043871-Bol044059	Bra028677-Bra028770	1444	2.9e-70	40	1039987	470991	1~2Mbp	<1Mbp
1912	C09	3696169	4630697	4163433	A02	21220693	22037226	2.1629e+07	+	Bol032485-Bol036176	Bra029302-Bra031808	1079	7.5e-52	30	934529	816534	<1Mbp	<1Mbp
1913	C09	6932349	8739626	7.83599e+06	A02	16053754	17381829	1.67178e+07	+	Bol032043-Bol018944	Bra021948-Bra022076	1071	1.4e-48	30	1807278	1328076	1~2Mbp	1~2Mbp
1914	C09	37547975	37964519	37756247	A02	5575	201797	103686	+	Bol043746-Bol043836	Bra028634-Bra028684	964	2.8e-44	26	416545	196223	<1Mbp	<1Mbp
1915	C09	31888672	32814204	32351438	A02	23009515	23871257	23440386	+	Bol019772-Bol019874	Bra031979-Bra035394	759	8.4e-36	22	925533	861743	<1Mbp	<1Mbp
1916	C09	8706509	9179679	8943094	A02	17501467	18011583	17756525	+	Bol018945-Bol018898	Bra022090-Bra022153	754	6.7e-34	20	473171	510117	<1Mbp	<1Mbp
1917	C09	23379354	23867302	23623328	A02	5568508	5702070	5635289	+	Bol038912-Bol038954	Bra035541-Bra035569	733	4e-33	19	487949	133563	<1Mbp	<1Mbp
1918	C09	3491217	3624710	3.55796e+06	A02	18925395	19041705	18983550	+	Bol032450-Bol032475	Bra020526-Bra020548	586	8.3e-22	15	133494	116311	<1Mbp	<1Mbp
1919	C09	23931701	24889024	2.44104e+07	A02	5841961	6128706	5.98533e+06	+	Bol009875-Bol012247	Bra035604-Bra035639	548	5.5e-21	15	957324	286746	<1Mbp	<1Mbp
1920	C09	22773	708554	365664	A02	14156989	14749161	14453075	+	Bol011530-Bol011418	Bra008514-Bra039745	536	1.3e-23	16	685782	592173	<1Mbp	<1Mbp
1921	C09	4600658	4775486	4688072	A02	18545209	18799817	18672513	+	Bol036183-Bol036156	Bra020475-Bra020509	534	5.9e-21	14	174829	254609	<1Mbp	<1Mbp
1922	C09	13033490	14275925	1.36547e+07	A02	15329022	15894468	15611745	+	Bol006790-Bol007708	Bra033152-Bra033198	522	1.6e-21	15	1242436	565447	1~2Mbp	<1Mbp
1926	C09	28370646	33880855	3.11258e+07	A02	2151856	4320198	3236027	-	Bol035660-Bol030392	Bra023479-Bra020231	9199	0	242	5510210	2168343	>5Mbp	2~5Mbp
1927	C09	34983779	36760831	35872305	A02	1281973	2095518	1.68875e+06	-	Bol043357-Bol043626	Bra028908-Bra023465	3933	0	103	1777053	813546	1~2Mbp	<1Mbp
1928	C09	24750857	28283433	26517145	A02	4505911	5614782	5.06035e+06	-	Bol009929-Bol017229	Bra020257-Bra035552	3932	0	105	3532577	1108872	2~5Mbp	1~2Mbp
1929	C09	2837513	3449916	3.14371e+06	A02	19102236	19738644	19420440	-	Bol032351-Bol032448	Bra020556-Bra020647	939	6.8e-79	26	612404	636409	<1Mbp	<1Mbp
1930	C09	2435306	2774598	2604952	A02	19870923	20369469	20120196	-	Bol032288-Bol032342	Bra020672-Bra020747	901	5.2e-67	24	339293	498547	<1Mbp	<1Mbp
1931	C09	5163886	5593699	5.37879e+06	A02	21999630	22154875	2.20773e+07	-	Bol019252-Bol019312	Bra031801-Bra031827	594	5.5e-38	16	429814	155246	<1Mbp	<1Mbp
1932	C09	37920268	38298684	38109476	A02	204680	351740	278210	-	Bol043829-Bol043898	Bra028685-Bra028714	585	3.8e-39	16	378417	147061	<1Mbp	<1Mbp
1933	C09	30849137	31469984	3.11596e+07	A02	20395763	20634884	2.05153e+07	-	Bol035910-Bol014634	Bra020750-Bra029198	360	5.8e-22	11	620848	239122	<1Mbp	<1Mbp
1939	C09	6565619	9158594	7.86211e+06	A03	8299517	9403880	8.8517e+06	+	Bol032029-Bol018905	Bra038810-Bra012673	1025	7.8e-47	30	2592976	1104364	2~5Mbp	1~2Mbp
1940	C09	3696169	4089651	3892910	A03	10811247	11295468	1.10534e+07	+	Bol032485-Bol036252	Bra012938-Bra013028	1007	5e-44	27	393483	484222	<1Mbp	<1Mbp
1941	C09	39678217	40095281	39886749	A03	27636470	27848528	27742499	+	Bol010047-Bol010109	Bra005718-Bra005763	707	1.9e-26	19	417065	212059	<1Mbp	<1Mbp
1942	C09	38005492	38311588	38158540	A03	28597880	28735616	28666748	+	Bol043845-Bol043899	Bra005921-Bra005949	678	8.3e-28	18	306097	137737	<1Mbp	<1Mbp
1943	C09	23395955	25448851	24422403	A03	5758307	6135365	5946836	+	Bol038916-Bol012195	Bra019068-Bra019142	496	3.1e-22	16	2052897	377059	2~5Mbp	<1Mbp
1950	C09	24730320	33887854	29309087	A03	30106827	32618547	31362687	-	Bol009927-Bol030390	Bra006261-Bra006832	11086	0	296	9157535	2511721	>5Mbp	2~5Mbp
1951	C09	34943029	37964519	36453774	A03	28743390	30111537	2.94275e+07	-	Bol043349-Bol043836	Bra005952-Bra006261	6109	0	162	3021491	1368148	2~5Mbp	1~2Mbp
1952	C09	84001	1692113	888057	A03	17198572	18098626	17648599	-	Bol011516-Bol032172	Bra000816-Bra000976	2976	2.3e-314	79	1608113	900055	1~2Mbp	<1Mbp
1953	C09	17504586	20765635	1.91351e+07	A03	26694151	27279138	2.69866e+07	-	Bol029364-Bol030326	Bra029062-Bra029176	1692	7.3e-163	46	3261050	584988	2~5Mbp	<1Mbp
1954	C09	38264173	39240070	3.87521e+07	A03	28228486	28654663	2.84416e+07	-	Bol043891-Bol044063	Bra005836-Bra005932	1622	2.4e-153	44	975898	426178	<1Mbp	<1Mbp
1955	C09	21416210	23790880	22603545	A03	26267998	26680837	2.64744e+07	-	Bol038779-Bol038952	Bra028980-Bra029059	1257	3.6e-115	35	2374671	412840	2~5Mbp	<1Mbp
1956	C09	12981428	17256968	15119198	A03	15808920	16674907	1.62419e+07	-	Bol006784-Bol029350	Bra000592-Bra000741	1064	2e-99	31	4275541	865988	2~5Mbp	<1Mbp
1957	C09	39130746	39706096	39418421	A03	27844173	28130795	27987484	-	Bol044036-Bol010055	Bra005762-Bra005813	842	4.2e-67	23	575351	286623	<1Mbp	<1Mbp
1958	C09	11529197	12860261	12194729	A03	16840548	17176088	17008318	-	Bol032641-Bol012100	Bra000772-Bra000813	791	1.4e-60	22	1331065	335541	1~2Mbp	<1Mbp
1959	C09	32812034	33804826	33308430	A03	18199466	18452138	18325802	-	Bol019874-Bol030406	Bra001001-Bra001065	766	1.1e-61	22	992793	252673	<1Mbp	<1Mbp
1960	C09	5666054	6098187	5.88212e+06	A03	11791548	12093226	11942387	-	Bol019314-Bol019356	Bra013107-Bra013158	553	1.1e-35	15	432134	301679	<1Mbp	<1Mbp
1961	C09	38297655	39083235	38690445	A03	20003973	20477049	20240511	-	Bol043898-Bol044026	Bra001389-Bra001480	541	2.4e-43	17	785581	473077	<1Mbp	<1Mbp
1962	C09	23942396	24648176	24295286	A03	25992577	26124759	26058668	-	Bol009878-Bol009920	Bra028921-Bra028947	489	1.7e-30	13	705781	132183	<1Mbp	<1Mbp
1963	C09	6041789	6419047	6230418	A03	11352206	11687486	11519846	-	Bol019349-Bol012708	Bra013037-Bra013086	430	5.4e-27	12	377259	335281	<1Mbp	<1Mbp
1964	C09	37801508	37962370	37881939	A03	10959371	11289984	1.11247e+07	-	Bol043801-Bol043835	Bra012970-Bra013027	389	1.5e-23	11	160863	330614	<1Mbp	<1Mbp
1965	C09	5026163	5866942	5.44655e+06	A03	1215319	1918667	1566993	-	Bol019235-Bol019332	Bra017710-Bra017811	329	1.9e-23	11	840780	703349	<1Mbp	<1Mbp
1984	C09	38329980	39083235	3.87066e+07	A05	2423712	2902536	2663124	+	Bol043902-Bol044026	Bra034767-Bra034868	955	2.8e-43	27	753256	478825	<1Mbp	<1Mbp
1986	C09	1003484	1584799	1.29414e+06	A05	16324838	16922968	16623903	-	Bol006039-Bol032156	Bra018496-Bra018562	971	1.5e-78	26	581316	598131	<1Mbp	<1Mbp
1987	C09	32940495	33863646	3.34021e+07	A05	25267	345094	185180	-	Bol030514-Bol030397	Bra039110-Bra039183	697	7.4e-56	20	923152	319828	<1Mbp	<1Mbp
1988	C09	39340388	39993084	39666736	A05	1516503	1746588	1.63155e+06	-	Bol010003-Bol010091	Bra029766-Bra029828	357	1.2e-21	11	652697	230086	<1Mbp	<1Mbp
1995	C09	1737464	2502086	2119775	A06	18736132	20022947	1.93795e+07	+	Bol032180-Bol032297	Bra025186-Bra025421	2497	5e-132	67	764623	1286816	<1Mbp	1~2Mbp
1996	C09	4093099	5022761	4557930	A06	11227872	12577616	11902744	+	Bol036251-Bol019234	Bra009667-Bra009871	2401	2e-135	64	929663	1349745	<1Mbp	1~2Mbp
1997	C09	10257755	11159595	10708675	A06	18253952	18747686	18500819	+	Bol032537-Bol032609	Bra025114-Bra025188	972	2.4e-47	26	901841	493735	<1Mbp	<1Mbp
2005	C09	2886484	3724265	3.30537e+06	A06	12491617	13375905	12933761	-	Bol032356-Bol032488	Bra009857-Bra010006	2323	2.4e-227	61	837782	884289	<1Mbp	<1Mbp
2006	C09	8901913	9842684	9.3723e+06	A06	20429831	21105022	2.07674e+07	-	Bol018931-Bol018856	Bra024841-Bra024964	1504	8.8e-135	40	940772	675192	<1Mbp	<1Mbp
2007	C09	6451403	8499952	7.47568e+06	A06	21241153	21893530	2.15673e+07	-	Bol032024-Bol032146	Bra024992-Bra025111	1320	1.6e-118	36	2048550	652378	2~5Mbp	<1Mbp
2008	C09	2463814	2906100	2684957	A06	17506192	18311848	17909020	-	Bol032290-Bol032358	Bra024487-Bra025126	1312	3e-117	36	442287	805657	<1Mbp	<1Mbp
2009	C09	36182006	36862619	3.65223e+07	A06	12083982	12611013	1.23475e+07	-	Bol043542-Bol043645	Bra009792-Bra009878	619	2.3e-48	18	680614	527032	<1Mbp	<1Mbp
2010	C09	37404289	37600680	3.75025e+07	A06	15834368	16274876	16054622	-	Bol043725-Bol043761	Bra024241-Bra024319	451	4.5e-29	13	196392	440509	<1Mbp	<1Mbp
2021	C09	36545232	37535208	37040220	A07	11187191	11559032	1.13731e+07	+	Bol043594-Bol043743	Bra028547-Bra028631	1518	1.2e-78	41	989977	371842	<1Mbp	<1Mbp
2022	C09	20937150	21835170	21386160	A07	728035	929853	828944	+	Bol038735-Bol038799	Bra036465-Bra036505	1077	6.6e-53	28	898021	201819	<1Mbp	<1Mbp
2026	C09	4799202	5538394	5168798	A07	2136384	2758745	2.44756e+06	-	Bol019215-Bol019300	Bra012055-Bra012162	1636	6.5e-145	43	739193	622362	<1Mbp	<1Mbp
2034	C09	32039252	32217442	32128347	A08	14019597	14125821	14072709	+	Bol019783-Bol019808	Bra013957-Bra013984	913	7.5e-38	23	178191	106225	<1Mbp	<1Mbp
2045	C09	4799202	5866942	5333072	A09	9495578	10031613	9.7636e+06	+	Bol019215-Bol019332	Bra037111-Bra037215	3356	4.3e-193	85	1067741	536036	1~2Mbp	<1Mbp
2046	C09	17122	547605	282364	A09	5320693	5782360	5.55153e+06	+	Bol011531-Bol011438	Bra037321-Bra037418	3256	3.5e-182	82	530484	461668	<1Mbp	<1Mbp
2047	C09	3639352	4066558	3852955	A09	8751578	8985771	8.86867e+06	+	Bol032479-Bol036256	Bra035910-Bra035960	1534	2.8e-76	39	427207	234194	<1Mbp	<1Mbp
2048	C09	4434047	5026702	4.73037e+06	A09	7722370	7951360	7836865	+	Bol036205-Bol019235	Bra036510-Bra036552	1362	5.9e-63	35	592656	228991	<1Mbp	<1Mbp
2049	C09	33830524	34969803	3.44002e+07	A09	26816500	27453657	2.71351e+07	+	Bol030402-Bol043353	Bra027048-Bra027108	1142	1.7e-59	30	1139280	637158	1~2Mbp	<1Mbp
2050	C09	6447549	7287126	6.86734e+06	A09	25904734	26319497	2.61121e+07	+	Bol032023-Bol032071	Bra027566-Bra027608	927	2.6e-36	24	839578	414764	<1Mbp	<1Mbp
2057	C09	2211386	3112657	2.66202e+06	A09	6772372	7415554	7093963	-	Bol032256-Bol032401	Bra036101-Bra039188	4186	0	106	901272	643183	<1Mbp	<1Mbp
2058	C09	7008237	9980045	8494141	A09	28783834	30559997	2.96719e+07	-	Bol032050-Bol018854	Bra017431-Bra027834	4103	0	106	2971809	1776164	2~5Mbp	1~2Mbp
2059	C09	11231312	12867288	12049300	A09	32509649	33588598	3.30491e+07	-	Bol032615-Bol012102	Bra029449-Bra029578	3358	0	86	1635977	1078950	1~2Mbp	1~2Mbp
2060	C09	576097	1420517	998307	A09	5721051	6385860	6.05346e+06	-	Bol011436-Bol006107	Bra037408-Bra036327	3304	0	84	844421	664810	<1Mbp	<1Mbp
2061	C09	3125539	3940459	3532999	A09	7722370	8314838	8018604	-	Bol032403-Bol036273	Bra036510-Bra036633	2898	3.4e-288	74	814921	592469	<1Mbp	<1Mbp
2062	C09	1903988	2445219	2.1746e+06	A09	6332889	6755268	6.54408e+06	-	Bol032200-Bol032289	Bra036317-Bra039104	2070	2e-188	53	541232	422380	<1Mbp	<1Mbp
2063	C09	9989134	11159595	1.05744e+07	A09	27867810	28561850	28214830	-	Bol032512-Bol032609	Bra017333-Bra017406	1857	3.4e-166	48	1170462	694041	1~2Mbp	<1Mbp
2064	C09	13737290	14284392	14010841	A09	22647828	22918239	2.2783e+07	-	Bol007738-Bol007706	Bra037901-Bra037924	786	1.4e-50	20	547103	270412	<1Mbp	<1Mbp
2065	C09	6249750	6419047	6.3344e+06	A09	15897901	15993424	1.59457e+07	-	Bol012686-Bol012708	Bra037285-Bra037304	755	2.1e-46	19	169298	95524	<1Mbp	<1Mbp
2066	C09	36133898	36820456	36477177	A09	7801887	7993657	7897772	-	Bol043533-Bol043634	Bra036525-Bra036562	348	8.3e-23	11	686559	191771	<1Mbp	<1Mbp
2073	C09	34943029	37404597	36173813	A10	897866	2370845	1.63436e+06	+	Bol043349-Bol043725	Bra008751-Bra009082	11119	0	281	2461569	1472980	2~5Mbp	1~2Mbp
2074	C09	32272854	33899531	3.30862e+07	A10	10299	911027	460663	+	Bol019809-Bol030389	Bra008561-Bra008752	6410	0	162	1626678	900729	1~2Mbp	<1Mbp
2075	C09	39273228	40098480	39685854	A10	4008088	4529865	4.26898e+06	+	Bol009990-Bol010110	Bra009468-Bra009587	4174	4.2e-241	105	825253	521778	<1Mbp	<1Mbp
2076	C09	12584291	13724761	13154526	A10	14010755	14696189	14353472	+	Bol012086-Bol007740	Bra035217-Bra035288	1764	1e-98	45	1140471	685435	1~2Mbp	<1Mbp
2077	C09	680349	1420517	1050433	A10	13349311	13777991	13563651	+	Bol011420-Bol006107	Bra033318-Bra033400	614	8.4e-26	18	740169	428681	<1Mbp	<1Mbp
2078	C09	190050	568461	379256	A10	12901960	13222716	13062338	+	Bol011498-Bol011437	Bra033236-Bra033296	540	1.2e-22	15	378412	320757	<1Mbp	<1Mbp
2082	C09	37411309	39260205	38335757	A10	2316765	3693243	3005004	-	Bol043727-Bol009988	Bra009070-Bra009403	10260	0	260	1848897	1376479	1~2Mbp	1~2Mbp
2083	C09	27967024	32004612	29985818	A10	6145708	8231502	7188605	-	Bol017247-Bol019782	Bra002101-Bra002467	10106	0	258	4037589	2085795	2~5Mbp	2~5Mbp
2084	C09	24840204	28283433	2.65618e+07	A10	8333857	9765254	9.04956e+06	-	Bol012251-Bol017229	Bra002487-Bra002758	7177	0	184	3443230	1431398	2~5Mbp	1~2Mbp
2085	C09	21472141	23867302	2.26697e+07	A10	10775642	11777041	1.12763e+07	-	Bol038780-Bol038954	Bra002909-Bra003041	3870	0	99	2395162	1001400	2~5Mbp	1~2Mbp
2086	C09	19061948	21021041	2.00415e+07	A10	11693180	12636594	12164887	-	Bol030235-Bol038746	Bra003031-Bra003121	2384	5.6e-225	61	1959094	943415	1~2Mbp	<1Mbp
2087	C09	23931701	24905175	24418438	A10	10089517	10411637	10250577	-	Bol009875-Bol012245	Bra002799-Bra002847	1485	3.3e-121	38	973475	322121	<1Mbp	<1Mbp
2088	C09	15522045	17056869	16289457	A10	18239954	18763740	18501847	-	Bol007238-Bol035234	Bra037938-Bra034961	361	5.4e-21	10	1534825	523787	1~2Mbp	<1Mbp

## Sheet: A.thaliana-B.rapa_aligns
#num	T_name	T_star	T_end	T_mid	Q_name	Q_star	Q_end	Q_mid	stand	T_gene	Q_gene	Score	E_value	Gene_num	T_block_len	Q_block_len	T_range	Q_range
0	Chr1	17798431	18036510	1.79175e+07	A01	17538582	17949763	1.77442e+07	+	AT1G48210.1-AT1G48750.1	Bra021242-Bra021299	569	4.6e-24	16	238080	411182	<1Mbp	<1Mbp
7	Chr1	19424944	19807608	19616276	A01	16647153	17053254	1.68502e+07	-	AT1G52180.1-AT1G53160.2	Bra021094-Bra021171	1005	1.7e-86	28	382665	406102	<1Mbp	<1Mbp
8	Chr1	19821337	20262266	2.00418e+07	A01	20056240	20575095	2.03157e+07	-	AT1G53170.1-AT1G54270.1	Bra021517-Bra021594	769	6.3e-66	23	440930	518856	<1Mbp	<1Mbp
9	Chr1	18150538	18410022	18280280	A01	13925558	14336372	14130965	-	AT1G49050.1-AT1G49740.1	Bra037532-Bra037580	530	1.7e-37	15	259485	410815	<1Mbp	<1Mbp
10	Chr1	18902930	19175189	1.90391e+07	A01	15971272	16380319	1.61758e+07	-	AT1G50990.1-AT1G51700.1	Bra023888-Bra023944	525	3.3e-36	15	272260	409048	<1Mbp	<1Mbp
21	Chr1	26938525	28868225	27903375	A02	10204616	12417914	11311265	+	AT1G71520.1-AT1G76880.1	Bra007963-Bra008285	7647	0	203	1929701	2213299	1~2Mbp	2~5Mbp
22	Chr1	28965772	29962305	2.9464e+07	A02	12561374	13637523	1.30994e+07	+	AT1G77100.1-AT1G79620.1	Bra008291-Bra008427	3807	8.3e-228	101	996534	1076150	<1Mbp	1~2Mbp
23	Chr1	26111809	26837308	2.64746e+07	A02	9202862	10224233	9.71355e+06	+	AT1G69460.1-AT1G71200.1	Bra033081-Bra007968	2859	7.2e-166	76	725500	1021372	<1Mbp	1~2Mbp
24	Chr1	6622094	7092993	6.85754e+06	A02	11629883	12094870	1.18624e+07	+	AT1G19180.1-AT1G20460.1	Bra008172-Bra008243	993	1.5e-47	28	470900	464988	<1Mbp	<1Mbp
25	Chr1	24398143	24754604	2.45764e+07	A02	14660821	14891564	1.47762e+07	+	AT1G65620.2-AT1G66370.1	Bra039733-Bra039763	806	2.8e-36	22	356462	230744	<1Mbp	<1Mbp
26	Chr1	5891324	6179289	6.03531e+06	A02	10692333	11169952	1.09311e+07	+	AT1G17230.1-AT1G17950.1	Bra008027-Bra008096	760	4.9e-36	21	287966	477620	<1Mbp	<1Mbp
32	Chr1	30054884	30409710	30232297	A02	13644929	14062751	13853840	-	AT1G79910.1-AT1G80930.1	Bra008429-Bra008502	2023	4.9e-188	53	354827	417823	<1Mbp	<1Mbp
33	Chr1	25621678	26096907	2.58593e+07	A02	18041571	18621082	1.83313e+07	-	AT1G68360.1-AT1G69420.2	Bra038305-Bra020486	1829	3.4e-169	48	475230	579512	<1Mbp	<1Mbp
34	Chr1	7932854	8569996	8251425	A02	9746036	10658234	10202135	-	AT1G22470.1-AT1G24190.1	Bra007894-Bra008022	1183	1.8e-116	35	637143	912199	<1Mbp	<1Mbp
35	Chr1	24134085	24395360	2.42647e+07	A02	6273648	6488945	6.3813e+06	-	AT1G64970.1-AT1G65610.1	Bra022470-Bra022503	1017	1.2e-79	27	261276	215298	<1Mbp	<1Mbp
36	Chr1	5290745	5625643	5458194	A02	13430354	14011085	1.37207e+07	-	AT1G15380.1-AT1G16470.1	Bra008402-Bra008491	879	7.1e-73	25	334899	580732	<1Mbp	<1Mbp
37	Chr1	5705969	5870840	5.7884e+06	A02	13063854	13331486	13197670	-	AT1G16690.1-AT1G17170.1	Bra008357-Bra008391	456	4.1e-30	13	164872	267633	<1Mbp	<1Mbp
48	Chr1	18176772	18477643	1.83272e+07	A03	21820187	22121426	2.19708e+07	+	AT1G49140.1-AT1G49900.1	Bra001706-Bra001752	636	4.2e-26	18	300872	301240	<1Mbp	<1Mbp
49	Chr1	17766874	18042744	17904809	A03	21522990	21812240	21667615	+	AT1G48100.1-AT1G48780.1	Bra001642-Bra001703	635	3.8e-31	18	275871	289251	<1Mbp	<1Mbp
50	Chr1	12351593	12750383	12550988	A03	23583408	23791147	2.36873e+07	+	AT1G33980.2-AT1G34780.1	Bra036737-Bra036758	594	4.9e-25	17	398791	207740	<1Mbp	<1Mbp
51	Chr1	18542130	18884225	1.87132e+07	A03	22150620	22378488	22264554	+	AT1G50040.1-AT1G50950.1	Bra001759-Bra001793	517	5.7e-22	15	342096	227869	<1Mbp	<1Mbp
57	Chr1	19570058	20031566	19800812	A03	20909379	21282767	21096073	-	AT1G52540.1-AT1G53650.1	Bra001554-Bra001614	825	3.3e-69	24	461509	373389	<1Mbp	<1Mbp
58	Chr1	504673	924726	714700	A03	17207851	17740784	1.74743e+07	-	AT1G02460.1-AT1G03710.1	Bra000819-Bra000911	735	2e-61	22	420054	532934	<1Mbp	<1Mbp
59	Chr1	1697583	1904873	1801228	A03	24484529	24681594	2.45831e+07	-	AT1G05670.2-AT1G06220.1	Bra022824-Bra022864	644	1e-46	18	207291	197066	<1Mbp	<1Mbp
60	Chr1	2037311	2212546	2.12493e+06	A03	24035483	24438746	2.42371e+07	-	AT1G06660.1-AT1G07200.2	Bra022751-Bra022814	525	1.2e-38	15	175236	403264	<1Mbp	<1Mbp
78	Chr1	12066595	12745648	1.24061e+07	A04	16264351	17275524	1.67699e+07	+	AT1G33265.1-AT1G34760.2	Bra027988-Bra028068	1694	7.4e-91	46	679054	1011174	<1Mbp	1~2Mbp
79	Chr1	18416480	18758433	1.85875e+07	A04	12799571	13225024	1.30123e+07	+	AT1G49760.1-AT1G50640.1	Bra038203-Bra038261	752	4.5e-35	21	341954	425454	<1Mbp	<1Mbp
89	Chr1	22139184	22832962	22486073	A04	8285548	9517189	8.90137e+06	-	AT1G60060.1-AT1G61810.1	Bra031392-Bra031531	2711	1.4e-277	72	693779	1231642	<1Mbp	1~2Mbp
90	Chr1	1775643	2202774	1.98921e+06	A04	10578807	11461639	11020223	-	AT1G05880.1-AT1G07175.1	Bra021600-Bra021742	1074	6.6e-99	31	427132	882833	<1Mbp	<1Mbp
91	Chr1	3524018	3882819	3.70342e+06	A04	8340791	9202853	8771822	-	AT1G10650.1-AT1G11560.1	Bra031396-Bra031495	840	1.6e-72	24	358802	862063	<1Mbp	<1Mbp
92	Chr1	1167457	1355442	1.26145e+06	A04	11892295	12311184	1.21017e+07	-	AT1G04360.1-AT1G04810.1	Bra021810-Bra021889	356	1.8e-24	11	187986	418890	<1Mbp	<1Mbp
93	Chr1	1469610	1724734	1597172	A04	11403911	11773815	11588863	-	AT1G05100.1-AT1G05750.1	Bra021733-Bra021794	349	9.5e-23	11	255125	369905	<1Mbp	<1Mbp
97	Chr1	19407364	20262266	19834815	A05	2995600	4120043	3.55782e+06	+	AT1G52140.1-AT1G54270.1	Bra027172-Bra027387	2601	8.9e-150	72	854903	1124444	<1Mbp	1~2Mbp
98	Chr1	1762734	2290977	2.02686e+06	A05	14343505	15651757	14997631	+	AT1G05840.1-AT1G07460.1	Bra039497-Bra018406	1378	1.8e-66	40	528244	1308253	<1Mbp	1~2Mbp
99	Chr1	7704255	7927278	7.81577e+06	A05	8052460	8313605	8.18303e+06	+	AT1G21920.1-AT1G22450.1	Bra031352-Bra031391	1238	8.9e-59	32	223024	261146	<1Mbp	<1Mbp
100	Chr1	19751372	20106015	1.99287e+07	A05	13159467	13768645	13464056	+	AT1G53020.1-AT1G53850.1	Bra038095-Bra037068	1097	2.2e-52	30	354644	609179	<1Mbp	<1Mbp
101	Chr1	17798431	18042744	1.79206e+07	A05	4830291	5381508	5.1059e+06	+	AT1G48210.1-AT1G48780.1	Bra022213-Bra022312	869	2.2e-40	24	244314	551218	<1Mbp	<1Mbp
102	Chr1	18198227	18477643	18337935	A05	5647177	6159797	5903487	+	AT1G49200.1-AT1G49900.1	Bra022354-Bra022436	840	1e-35	23	279417	512621	<1Mbp	<1Mbp
103	Chr1	17970678	18322284	18146481	A05	12787151	13087326	1.29372e+07	+	AT1G48610.1-AT1G49500.1	Bra032258-Bra032288	705	6.7e-31	20	351607	300176	<1Mbp	<1Mbp
104	Chr1	29220538	29452417	2.93365e+07	A05	8052460	8276619	8.16454e+06	+	AT1G77740.1-AT1G78270.1	Bra031352-Bra031386	660	4.3e-28	18	231880	224160	<1Mbp	<1Mbp
105	Chr1	20560284	20753079	2.06567e+07	A05	4153973	4547540	4.35076e+06	+	AT1G55110.1-AT1G55550.1	Bra027394-Bra022171	645	8.1e-32	18	192796	393568	<1Mbp	<1Mbp
106	Chr1	11396402	11821710	11609056	A05	21687627	21953076	2.18204e+07	+	AT1G31800.1-AT1G32690.1	Bra005313-Bra005360	608	5.8e-31	18	425309	265450	<1Mbp	<1Mbp
107	Chr1	18977284	19299118	19138201	A05	7077481	7595310	7.3364e+06	+	AT1G51190.1-AT1G51940.1	Bra031234-Bra031293	595	6.4e-22	17	321835	517830	<1Mbp	<1Mbp
108	Chr1	1114405	1333567	1223986	A05	22464144	22934498	22699321	+	AT1G04210.1-AT1G04750.1	Bra005446-Bra005523	479	6.6e-23	14	219163	470355	<1Mbp	<1Mbp
114	Chr1	18681932	19702916	19192424	A05	8327537	9583784	8.95566e+06	-	AT1G50430.1-AT1G52900.1	Bra030363-Bra030492	3033	0	82	1020985	1256248	1~2Mbp	1~2Mbp
115	Chr1	3252240	3680924	3466582	A05	15744098	15991449	1.58678e+07	-	AT1G09970.1-AT1G11040.1	Bra018413-Bra018468	1815	4.2e-165	48	428685	247352	<1Mbp	<1Mbp
116	Chr1	11372425	11630626	1.15015e+07	A05	10921216	11360682	11140949	-	AT1G31760.1-AT1G32240.1	Bra033844-Bra033879	995	4.9e-74	26	258202	439467	<1Mbp	<1Mbp
117	Chr1	18607047	19050162	1.88286e+07	A05	6282667	7090449	6686558	-	AT1G50240.2-AT1G51380.1	Bra022449-Bra031235	742	2.3e-64	22	443116	807783	<1Mbp	<1Mbp
118	Chr1	20729182	20966341	2.08478e+07	A05	14011890	14149036	14080463	-	AT1G55530.1-AT1G56050.1	Bra037091-Bra037109	581	1e-38	16	237160	137147	<1Mbp	<1Mbp
119	Chr1	613216	864125	738670	A05	16526313	16893336	1.67098e+07	-	AT1G02800.1-AT1G03457.1	Bra018518-Bra018559	510	1.9e-36	15	250910	367024	<1Mbp	<1Mbp
120	Chr1	12261419	12609084	1.24353e+07	A05	9854470	10849201	1.03518e+07	-	AT1G33800.1-AT1G34480.1	Bra040666-Bra034460	504	7.9e-39	15	347666	994732	<1Mbp	<1Mbp
121	Chr1	1457063	1559903	1508483	A05	23217463	23421357	23319410	-	AT1G05070.1-AT1G05340.1	Bra005572-Bra005603	490	7.1e-28	13	102841	203895	<1Mbp	<1Mbp
122	Chr1	104491	300729	202610	A05	19479722	19704101	1.95919e+07	-	AT1G01250.1-AT1G01830.1	Bra004931-Bra004978	411	1.5e-27	12	196239	224380	<1Mbp	<1Mbp
137	Chr1	17681157	19795544	1.87384e+07	A06	1356445	3182324	2.26938e+06	+	AT1G47960.1-AT1G53130.1	Bra018695-Bra019017	7607	0	202	2114388	1825880	2~5Mbp	1~2Mbp
138	Chr1	6363172	7469721	6.91645e+06	A06	7072552	8760265	7.91641e+06	+	AT1G18485.1-AT1G21326.1	Bra026216-Bra025892	6549	0	169	1106550	1687714	1~2Mbp	1~2Mbp
139	Chr1	27855699	28904311	28380005	A06	7132257	8749461	7940859	+	AT1G74080.1-AT1G76940.1	Bra025666-Bra025890	3389	3.7e-197	92	1048613	1617205	1~2Mbp	1~2Mbp
140	Chr1	4010779	4594391	4302585	A06	3903299	4559183	4231241	+	AT1G11890.1-AT1G13390.2	Bra019723-Bra019829	3370	5.6e-188	87	583613	655885	<1Mbp	<1Mbp
141	Chr1	7476087	7692438	7.58426e+06	A06	22957638	23246524	23102081	+	AT1G21340.1-AT1G21900.1	Bra017906-Bra017957	1604	2e-81	41	216352	288887	<1Mbp	<1Mbp
142	Chr1	20554352	20993072	20773712	A06	137931	586897	362414	+	AT1G55090.1-AT1G56120.1	Bra037978-Bra039671	1554	2.3e-84	42	438721	448967	<1Mbp	<1Mbp
143	Chr1	29467437	29993724	2.97306e+07	A06	6015575	6402496	6.20904e+06	+	AT1G78320.1-AT1G79700.1	Bra025993-Bra026082	1372	3e-68	38	526288	386922	<1Mbp	<1Mbp
144	Chr1	4761042	5194203	4.97762e+06	A06	20059756	20871755	2.04658e+07	+	AT1G13930.1-AT1G15100.1	Bra024775-Bra024902	1358	1.9e-71	38	433162	812000	<1Mbp	<1Mbp
145	Chr1	19806419	20173949	19990184	A06	484284	731154	607719	+	AT1G53160.2-AT1G54040.2	Bra039656-Bra039702	1294	4.7e-62	35	367531	246871	<1Mbp	<1Mbp
146	Chr1	22997826	23509053	2.32534e+07	A06	3910550	4372664	4141607	+	AT1G62260.1-AT1G63400.1	Bra019725-Bra019805	1114	2.2e-48	31	511228	462115	<1Mbp	<1Mbp
147	Chr1	11663070	11978521	1.18208e+07	A06	14988295	15566766	1.52775e+07	+	AT1G32340.1-AT1G33060.1	Bra010152-Bra010193	922	3.3e-41	25	315452	578472	<1Mbp	<1Mbp
148	Chr1	20137712	20262266	20199989	A06	3801	136766	70283.5	+	AT1G53920.1-AT1G54270.1	Bra037954-Bra037977	730	3.1e-32	19	124555	132966	<1Mbp	<1Mbp
160	Chr1	4907953	6453114	5.68053e+06	A06	5409630	7133535	6.27158e+06	-	AT1G14350.2-AT1G18710.1	Bra020016-Bra025666	10593	0	273	1545162	1723906	1~2Mbp	1~2Mbp
161	Chr1	2956589	3985215	3470902	A06	4566170	5542961	5.05457e+06	-	AT1G09170.1-AT1G11790.1	Bra019830-Bra025908	5927	0	154	1028627	976792	1~2Mbp	<1Mbp
162	Chr1	2421216	3047393	2.7343e+06	A06	585383	1288964	937174	-	AT1G07820.2-AT1G09440.1	Bra039671-Bra018682	3950	0	103	626178	703582	<1Mbp	<1Mbp
163	Chr1	4608196	4921596	4764896	A06	3513184	3902162	3707673	-	AT1G13440.1-AT1G14380.1	Bra019653-Bra019722	1785	6.6e-162	47	313401	388979	<1Mbp	<1Mbp
164	Chr1	27162820	27618897	2.73909e+07	A06	5660474	5996293	5.82838e+06	-	AT1G72180.1-AT1G73450.1	Bra025929-Bra025988	1019	1.8e-88	29	456078	335820	<1Mbp	<1Mbp
165	Chr1	30092924	30400340	30246632	A06	6411147	6745548	6.57835e+06	-	AT1G80000.1-AT1G80900.1	Bra026085-Bra026148	862	1.7e-67	24	307417	334402	<1Mbp	<1Mbp
166	Chr1	944595	1168878	1.05674e+06	A06	22511901	22827920	2.26699e+07	-	AT1G03770.1-AT1G04360.1	Bra033680-Bra033732	653	3.2e-47	18	224284	316020	<1Mbp	<1Mbp
167	Chr1	21195804	21438889	2.13173e+07	A06	5288237	5518795	5403516	-	AT1G56570.1-AT1G57943.1	Bra019981-Bra025902	519	2e-37	15	243086	230559	<1Mbp	<1Mbp
168	Chr1	22401244	22641016	22521130	A06	4706999	4859054	4.78303e+06	-	AT1G60860.1-AT1G61360.1	Bra019862-Bra019896	486	4.8e-32	14	239773	152056	<1Mbp	<1Mbp
169	Chr1	18354786	18456544	18405665	A06	1904186	2133654	2018920	-	AT1G49590.1-AT1G49850.1	Bra018779-Bra018814	483	3.3e-30	13	101759	229469	<1Mbp	<1Mbp
170	Chr1	8944609	9150250	9.04743e+06	A06	18270392	18664387	1.84674e+07	-	AT1G25470.1-AT1G26450.1	Bra025116-Bra025170	369	9e-23	11	205642	393996	<1Mbp	<1Mbp
171	Chr1	25725455	26052567	25889011	A06	18270392	18664387	1.84674e+07	-	AT1G68550.1-AT1G69295.1	Bra025116-Bra025170	355	3.3e-22	11	327113	393996	<1Mbp	<1Mbp
188	Chr1	24248828	26221825	2.52353e+07	A07	17010318	18615072	17812695	+	AT1G65290.1-AT1G69700.1	Bra004110-Bra004408	8292	0	217	1972998	1604755	1~2Mbp	1~2Mbp
189	Chr1	6872794	8352791	7.61279e+06	A07	2964084	4309610	3636847	+	AT1G19840.1-AT1G23550.1	Bra012188-Bra012380	5289	0	141	1479998	1345527	1~2Mbp	1~2Mbp
190	Chr1	9481532	11278462	10379997	A07	5379969	7174586	6.27728e+06	+	AT1G27290.1-AT1G31510.1	Bra030033-Bra014921	4166	3.9e-264	116	1796931	1794618	1~2Mbp	1~2Mbp
191	Chr1	29414059	29999045	29706552	A07	21902566	22445588	22174077	+	AT1G78170.1-AT1G79720.1	Bra035015-Bra035139	3851	1.1e-226	99	584987	543023	<1Mbp	<1Mbp
192	Chr1	30012048	30415113	3.02136e+07	A07	13756300	14083597	1.39199e+07	+	AT1G79760.1-AT1G80950.1	Bra003528-Bra003595	2253	2.3e-123	59	403066	327298	<1Mbp	<1Mbp
193	Chr1	7932854	8438745	8.1858e+06	A07	20779447	21567129	21173288	+	AT1G22470.1-AT1G23880.1	Bra016077-Bra016227	1660	4.6e-92	46	505892	787683	<1Mbp	<1Mbp
194	Chr1	28382896	28751851	2.85674e+07	A07	2964084	3441697	3.20289e+06	+	AT1G75590.1-AT1G76610.1	Bra012188-Bra012266	1049	2.8e-53	29	368956	477614	<1Mbp	<1Mbp
195	Chr1	5304317	5630995	5467656	A07	13883866	14210136	14047001	+	AT1G15430.1-AT1G16490.1	Bra003557-Bra003619	933	1.2e-42	26	326679	326271	<1Mbp	<1Mbp
196	Chr1	8734570	9314983	9.02478e+06	A07	17745917	18584987	18165452	+	AT1G24650.1-AT1G26870.1	Bra004249-Bra004403	812	1.9e-33	25	580414	839071	<1Mbp	<1Mbp
197	Chr1	7938251	8263587	8100919	A07	15665059	16046808	1.58559e+07	+	AT1G22490.1-AT1G23290.1	Bra003886-Bra003951	741	4.3e-33	21	325337	381750	<1Mbp	<1Mbp
198	Chr1	29070253	29463385	29266819	A07	3617785	3895528	3.75666e+06	+	AT1G77350.2-AT1G78300.1	Bra012289-Bra012325	738	1.7e-32	21	393133	277744	<1Mbp	<1Mbp
208	Chr1	26231804	29410184	27820994	A07	18621761	21818708	2.02202e+07	-	AT1G69740.1-AT1G78160.1	Bra015625-Bra016270	19500	0	503	3178381	3196948	2~5Mbp	2~5Mbp
209	Chr1	25145587	28530790	2.68382e+07	A07	14870655	16953995	15912325	-	AT1G67220.1-AT1G76010.1	Bra003733-Bra004099	10322	0	279	3385204	2083341	2~5Mbp	2~5Mbp
210	Chr1	28586773	29999045	29292909	A07	14088891	14855933	14472412	-	AT1G76180.1-AT1G79720.1	Bra003596-Bra003732	4209	0	114	1412273	767043	1~2Mbp	<1Mbp
211	Chr1	6331398	7854963	7.09318e+06	A07	18621761	20279958	1.94509e+07	-	AT1G18400.1-AT1G22240.1	Bra015625-Bra015960	4122	0	114	1523566	1658198	1~2Mbp	1~2Mbp
212	Chr1	30044746	30415113	3.02299e+07	A07	22453427	22695233	22574330	-	AT1G79870.1-AT1G80950.1	Bra035140-Bra035206	2142	1.1e-202	56	370368	241807	<1Mbp	<1Mbp
213	Chr1	5326290	5870840	5598565	A07	21964570	22629327	2.22969e+07	-	AT1G15500.1-AT1G17170.1	Bra035029-Bra035190	1972	1.2e-195	54	544551	664758	<1Mbp	<1Mbp
214	Chr1	5891324	7007651	6.44949e+06	A07	14870655	15692006	1.52813e+07	-	AT1G17230.1-AT1G20220.1	Bra003733-Bra003889	1624	2.5e-171	49	1116328	821352	1~2Mbp	<1Mbp
215	Chr1	5891324	6209500	6050412	A07	20394680	20748155	2.05714e+07	-	AT1G17230.1-AT1G18040.1	Bra015990-Bra016068	1110	1.6e-92	30	318177	353476	<1Mbp	<1Mbp
216	Chr1	8593642	8763355	8.6785e+06	A07	5191413	5378218	5.28482e+06	-	AT1G24260.1-AT1G24764.1	Bra012493-Bra030032	1011	1.1e-72	26	169714	186806	<1Mbp	<1Mbp
217	Chr1	9148710	9465444	9307077	A07	4621479	4909295	4765387	-	AT1G26450.1-AT1G27220.1	Bra012419-Bra012458	960	4.4e-76	26	316735	287817	<1Mbp	<1Mbp
218	Chr1	8840402	9075279	8.95784e+06	A07	4950591	5178213	5064402	-	AT1G25230.1-AT1G26230.1	Bra012462-Bra012492	952	4.2e-70	25	234878	227623	<1Mbp	<1Mbp
219	Chr1	26485306	26928056	26706681	A07	4090080	4352364	4221222	-	AT1G70310.1-AT1G71450.1	Bra012345-Bra012388	835	8.4e-66	24	442751	262285	<1Mbp	<1Mbp
220	Chr1	25213852	25561212	25387532	A07	5070441	5571613	5321027	-	AT1G67330.1-AT1G68190.1	Bra012475-Bra030066	544	6e-43	17	347361	501173	<1Mbp	<1Mbp
221	Chr1	7233768	7423143	7.32846e+06	A07	14716986	14819571	1.47683e+07	-	AT1G20816.1-AT1G21200.1	Bra003704-Bra003721	487	5.8e-29	13	189376	102586	<1Mbp	<1Mbp
223	Chr1	21968071	22336908	2.21525e+07	A07	21444756	21721505	2.15831e+07	-	AT1G59740.1-AT1G60630.1	Bra016205-Bra016259	348	5.5e-23	11	368838	276750	<1Mbp	<1Mbp
235	Chr1	1607357	3233109	2420233	A08	538702	1333262	935982	+	AT1G05470.1-AT1G09932.1	Bra030611-Bra030806	6203	0	167	1625753	794561	1~2Mbp	<1Mbp
236	Chr1	453288	1537525	995406	A08	68476	525459	296968	+	AT1G02300.1-AT1G05280.1	Bra030498-Bra030609	3630	6.1e-222	98	1084238	456984	1~2Mbp	<1Mbp
237	Chr1	18030704	18812290	18421497	A08	15943102	17103278	16523190	+	AT1G48745.1-AT1G50750.1	Bra014148-Bra014289	2443	2.8e-136	66	781587	1160177	<1Mbp	1~2Mbp
238	Chr1	16760677	17964427	17362552	A08	14471993	15909254	1.51906e+07	+	AT1G44090.1-AT1G48590.1	Bra014019-Bra014145	2370	2.9e-138	66	1203751	1437262	1~2Mbp	1~2Mbp
239	Chr1	8593642	9125557	8.8596e+06	A08	8043742	8415562	8229652	+	AT1G24260.1-AT1G26370.1	Bra010955-Bra011023	2164	2.5e-114	57	531916	371821	<1Mbp	<1Mbp
240	Chr1	9126737	9458026	9.29238e+06	A08	1345638	1563633	1.45464e+06	+	AT1G26380.1-AT1G27210.1	Bra016272-Bra016316	1365	2.5e-69	36	331290	217996	<1Mbp	<1Mbp
241	Chr1	19035755	19492769	19264262	A08	16924173	17367696	1.71459e+07	+	AT1G51350.1-AT1G52342.1	Bra014271-Bra014324	1053	7.1e-54	29	457015	443524	<1Mbp	<1Mbp
242	Chr1	11069793	11412204	1.1241e+07	A08	13399177	13775959	13587568	+	AT1G31040.1-AT1G31812.1	Bra038403-Bra038439	726	3.9e-32	20	342412	376783	<1Mbp	<1Mbp
243	Chr1	26403083	26746395	26574739	A08	1578099	1771154	1.67463e+06	+	AT1G70100.3-AT1G70940.1	Bra016318-Bra016366	704	2.9e-30	20	343313	193056	<1Mbp	<1Mbp
254	Chr1	5675704	7437342	6556523	A08	2052078	3084786	2568432	-	AT1G16610.1-AT1G21245.1	Bra016415-Bra016637	7071	0	187	1761639	1032709	1~2Mbp	1~2Mbp
255	Chr1	9481532	10792575	1.01371e+07	A08	7087384	8042137	7.56476e+06	-	AT1G27290.1-AT1G30480.1	Bra010764-Bra010954	5034	0	134	1311044	954754	1~2Mbp	<1Mbp
256	Chr1	3715184	4621580	4168382	A08	3391689	3997755	3694722	-	AT1G11120.2-AT1G13470.1	Bra016727-Bra016852	3529	0	94	906397	606067	<1Mbp	<1Mbp
257	Chr1	4669784	5628656	5149220	A08	3077955	3488360	3.28316e+06	-	AT1G13630.1-AT1G16480.1	Bra016637-Bra016744	2597	1.1e-283	73	958873	410406	<1Mbp	<1Mbp
258	Chr1	20553011	21028064	2.07905e+07	A08	18171599	18729059	18450329	-	AT1G55080.1-AT1G56180.1	Bra030810-Bra030889	2086	9.1e-196	55	475054	557461	<1Mbp	<1Mbp
259	Chr1	19610642	20270107	1.99404e+07	A08	18731055	19497372	1.91142e+07	-	AT1G52650.1-AT1G54290.1	Bra030890-Bra039857	1926	8.9e-194	53	659466	766318	<1Mbp	<1Mbp
260	Chr1	28250075	29450515	28850295	A08	1805003	2490168	2.14759e+06	-	AT1G75270.1-AT1G78260.1	Bra016371-Bra016503	1832	3.1e-196	54	1200441	685166	1~2Mbp	<1Mbp
261	Chr1	7485636	8075037	7.78034e+06	A08	1778998	2108982	1943990	-	AT1G21380.1-AT1G22810.1	Bra016367-Bra016425	1453	2.2e-131	40	589402	329985	<1Mbp	<1Mbp
262	Chr1	8125023	8349786	8.2374e+06	A08	1678025	1785248	1.73164e+06	-	AT1G22950.1-AT1G23540.1	Bra016342-Bra016368	820	2.6e-59	22	224764	107224	<1Mbp	<1Mbp
263	Chr1	27799830	28195933	2.79979e+07	A08	2500923	2748772	2.62485e+06	-	AT1G73950.1-AT1G75110.1	Bra016507-Bra016557	762	3.3e-60	22	396104	247850	<1Mbp	<1Mbp
264	Chr1	27217477	27618897	27418187	A08	2817424	2988508	2902966	-	AT1G72300.1-AT1G73450.1	Bra016572-Bra016611	707	8.4e-57	21	401421	171085	<1Mbp	<1Mbp
265	Chr1	23009911	23509053	23259482	A08	3400848	3772949	3.5869e+06	-	AT1G62290.1-AT1G63400.1	Bra016730-Bra016805	664	9.3e-56	20	499143	372102	<1Mbp	<1Mbp
266	Chr1	18926876	19094306	19010591	A08	16720852	17041129	1.6881e+07	-	AT1G51060.1-AT1G51480.1	Bra014241-Bra014285	546	6.9e-37	15	167431	320278	<1Mbp	<1Mbp
267	Chr1	8405214	8603801	8.50451e+06	A08	1504533	1631531	1568032	-	AT1G23770.1-AT1G24265.2	Bra016302-Bra016332	418	3.1e-28	12	198588	126999	<1Mbp	<1Mbp
268	Chr1	20091491	20270107	20180799	A08	17596723	17813146	1.77049e+07	-	AT1G53820.1-AT1G54290.1	Bra014363-Bra038051	382	3.7e-26	11	178617	216424	<1Mbp	<1Mbp
276	Chr1	10828933	11972590	1.14008e+07	A09	22652859	24819243	23736051	+	AT1G30570.1-AT1G33055.1	Bra037903-Bra023303	4019	5.4e-253	107	1143658	2166385	1~2Mbp	2~5Mbp
277	Chr1	2025601	2936586	2.48109e+06	A09	1169890	1763991	1.46694e+06	+	AT1G06620.1-AT1G09090.1	Bra031532-Bra031658	3930	3.8e-245	105	910986	594102	<1Mbp	<1Mbp
278	Chr1	7964042	8569996	8267019	A09	19438730	20267010	19852870	+	AT1G22540.1-AT1G24190.1	Bra024519-Bra024644	3692	2.4e-220	96	605955	828281	<1Mbp	<1Mbp
279	Chr1	10178902	10864700	10521801	A09	33625351	34789382	3.42074e+07	+	AT1G29140.1-AT1G30640.1	Bra032290-Bra032411	3099	1.3e-178	81	685799	1164032	<1Mbp	1~2Mbp
280	Chr1	23355017	24030780	2.36929e+07	A09	16594431	17287332	1.69409e+07	+	AT1G63020.1-AT1G64660.1	Bra027611-Bra027715	2844	5.5e-156	75	675764	692902	<1Mbp	<1Mbp
281	Chr1	9481532	10127068	9804300	A09	21557495	22439402	2.19984e+07	+	AT1G27290.1-AT1G29020.1	Bra032816-Bra032925	2797	2.4e-165	74	645537	881908	<1Mbp	<1Mbp
282	Chr1	5896416	6734882	6315649	A09	3964911	4572882	4.2689e+06	+	AT1G17240.1-AT1G19450.1	Bra026996-Bra031082	2744	7.5e-148	74	838467	607972	<1Mbp	<1Mbp
283	Chr1	3631	422437	213034	A09	894696	1165273	1.02998e+06	+	AT1G01010.1-AT1G02205.1	Bra032615-Bra032670	1996	7e-102	53	418807	270578	<1Mbp	<1Mbp
284	Chr1	2986939	3517888	3.25241e+06	A09	1768244	2077156	1922700	+	AT1G09245.1-AT1G10640.1	Bra031659-Bra031724	1859	2.4e-96	50	530950	308913	<1Mbp	<1Mbp
285	Chr1	3639878	4063337	3.85161e+06	A09	2106483	2425958	2.26622e+06	+	AT1G10910.1-AT1G12020.1	Bra031731-Bra031799	1068	4.6e-47	30	423460	319476	<1Mbp	<1Mbp
286	Chr1	28041191	28232831	28137011	A09	4332997	4572882	4.45294e+06	+	AT1G74650.1-AT1G75220.1	Bra031041-Bra031082	535	6.2e-23	15	191641	239886	<1Mbp	<1Mbp
301	Chr1	4070124	5938761	5.00444e+06	A09	2431805	3966665	3199235	-	AT1G12040.1-AT1G17340.1	Bra026673-Bra026996	8690	0	230	1868638	1534861	1~2Mbp	1~2Mbp
302	Chr1	8593642	9465444	9029543	A09	20265597	21554061	20909829	-	AT1G24260.1-AT1G27220.1	Bra024644-Bra032814	4041	0	106	871803	1288465	<1Mbp	1~2Mbp
303	Chr1	22208332	23410815	2.28096e+07	A09	26342538	27815714	27079126	-	AT1G60220.1-AT1G63120.1	Bra026997-Bra027164	3575	0	97	1202484	1473177	1~2Mbp	1~2Mbp
304	Chr1	23417494	24033556	23725525	A09	17259148	18015387	1.76373e+07	-	AT1G63140.1-AT1G64670.1	Bra027713-Bra027815	2482	1.5e-247	66	616063	756240	<1Mbp	<1Mbp
305	Chr1	865915	1399053	1132484	A09	318605	618956	468780	-	AT1G03470.1-AT1G04930.1	Bra032486-Bra032551	2035	4.2e-191	54	533139	300352	<1Mbp	<1Mbp
306	Chr1	1454969	2027271	1741120	A09	1841	313487	157664	-	AT1G05065.1-AT1G06620.1	Bra032412-Bra032484	2000	4.2e-193	54	572303	311647	<1Mbp	<1Mbp
307	Chr1	26040689	26711462	2.63761e+07	A09	19752309	20818855	20285582	-	AT1G69270.1-AT1G70830.1	Bra024564-Bra024725	1751	8.5e-174	49	670774	1066547	<1Mbp	1~2Mbp
308	Chr1	21431118	22154589	2.17929e+07	A09	30413389	31153511	30783450	-	AT1G57870.1-AT1G60080.1	Bra027816-Bra027895	1698	1.6e-159	46	723472	740123	<1Mbp	<1Mbp
309	Chr1	427548	802436	614992	A09	619158	895718	757438	-	AT1G02210.1-AT1G03270.1	Bra032552-Bra032615	1365	7.2e-122	37	374889	276561	<1Mbp	<1Mbp
310	Chr1	3558358	3719681	3.63902e+06	A09	2110773	2216917	2163845	-	AT1G10710.1-AT1G11120.1	Bra031732-Bra031754	808	5.3e-55	21	161324	106145	<1Mbp	<1Mbp
311	Chr1	427548	770684	599116	A09	5844432	6380921	6.11268e+06	-	AT1G02210.1-AT1G03170.1	Bra036238-Bra036326	790	5.5e-65	23	343137	536490	<1Mbp	<1Mbp
312	Chr1	2848348	3472672	3160510	A09	30492859	31613591	31053225	-	AT1G08890.1-AT1G10530.1	Bra027820-Bra027959	749	7.8e-70	24	624325	1120733	<1Mbp	1~2Mbp
313	Chr1	21035618	21420803	2.12282e+07	A09	31093098	31539813	3.13165e+07	-	AT1G56210.1-AT1G57830.1	Bra027889-Bra027947	659	3.8e-51	19	385186	446716	<1Mbp	<1Mbp
314	Chr1	933512	1205803	1.06966e+06	A09	25225860	25742755	2.54843e+07	-	AT1G03740.1-AT1G04440.1	Bra027483-Bra027540	647	2.8e-45	18	272292	516896	<1Mbp	<1Mbp
315	Chr1	23111818	23452311	2.32821e+07	A09	3744597	3966665	3855631	-	AT1G62440.1-AT1G63230.1	Bra026954-Bra026996	631	6.9e-46	18	340494	222069	<1Mbp	<1Mbp
316	Chr1	5928	204335	105132	A09	5473044	5782360	5627702	-	AT1G01020.1-AT1G01560.1	Bra037354-Bra037418	600	1.2e-43	17	198408	309317	<1Mbp	<1Mbp
317	Chr1	22988196	23352645	2.31704e+07	A09	16008868	16192356	16100612	-	AT1G62220.1-AT1G63010.2	Bra036635-Bra036663	592	3e-43	17	364450	183489	<1Mbp	<1Mbp
318	Chr1	30151003	30394383	30272693	A09	2709782	2897637	2.80371e+06	-	AT1G80160.1-AT1G80870.1	Bra026731-Bra026768	561	6.7e-40	16	243381	187856	<1Mbp	<1Mbp
319	Chr1	4013121	4221774	4.11745e+06	A09	26481061	27041260	2.67612e+07	-	AT1G11900.1-AT1G12390.1	Bra027009-Bra027062	498	9.5e-33	14	208654	560200	<1Mbp	<1Mbp
320	Chr1	3599271	3804185	3701728	A09	27239655	27637335	27438495	-	AT1G10810.1-AT1G11310.1	Bra027082-Bra027134	464	1.2e-29	13	204915	397681	<1Mbp	<1Mbp
321	Chr1	26764672	26928056	26846364	A09	19597984	19719570	19658777	-	AT1G70985.1-AT1G71450.1	Bra024539-Bra024561	432	3.9e-26	12	163385	121587	<1Mbp	<1Mbp
322	Chr1	9151732	9433190	9292461	A09	3119211	3371568	3.24539e+06	-	AT1G26460.1-AT1G27160.1	Bra026816-Bra026882	386	8.5e-26	12	281459	252358	<1Mbp	<1Mbp
342	Chr1	920950	2355771	1.63836e+06	A10	15677577	17879701	16778639	+	AT1G03700.1-AT1G07640.1	Bra015256-Bra015609	9878	0	255	1434822	2202125	1~2Mbp	2~5Mbp
343	Chr1	400035	916222	658128	A10	13102877	13865706	1.34843e+07	+	AT1G02130.1-AT1G03670.1	Bra033277-Bra033416	3009	5.4e-180	79	516188	762830	<1Mbp	<1Mbp
347	Chr1	3631	414645	209138	A10	12790643	13222716	1.30067e+07	-	AT1G01010.1-AT1G02180.1	Bra033213-Bra033296	2776	1.7e-271	72	411015	432074	<1Mbp	<1Mbp
348	Chr1	17326556	17721841	1.75242e+07	A10	17634990	18046401	1.78407e+07	-	AT1G47270.1-AT1G48040.1	Bra015579-Bra015624	514	1.5e-38	15	395286	411412	<1Mbp	<1Mbp
357	Chr2	7435088	8079360	7757224	A01	2872485	3426099	3149292	+	AT2G17090.1-AT2G18620.1	Bra011596-Bra011709	1713	4e-89	47	644273	553615	<1Mbp	<1Mbp
358	Chr2	19357478	19689173	1.95233e+07	A01	19448023	19725059	19586541	+	AT2G47160.1-AT2G48150.1	Bra021386-Bra021456	1004	1.1e-51	28	331696	277037	<1Mbp	<1Mbp
359	Chr2	10135605	10565198	1.03504e+07	A01	973242	1486246	1229744	+	AT2G23810.1-AT2G24765.1	Bra011193-Bra011295	960	1.7e-46	27	429594	513005	<1Mbp	<1Mbp
360	Chr2	10629737	10931062	1.07804e+07	A01	1500780	1809698	1655239	+	AT2G25000.1-AT2G25670.1	Bra011299-Bra011361	734	1.2e-31	20	301326	308919	<1Mbp	<1Mbp
361	Chr2	6986834	7326221	7.15653e+06	A01	2539048	2830646	2684847	+	AT2G16090.1-AT2G16900.1	Bra011524-Bra011586	675	1.3e-27	19	339388	291599	<1Mbp	<1Mbp
365	Chr2	9048131	9752863	9400497	A01	3772196	4327474	4049835	-	AT2G21100.1-AT2G22910.1	Bra011778-Bra011895	1553	1.2e-152	44	704733	555279	<1Mbp	<1Mbp
366	Chr2	8090658	8559741	8.3252e+06	A01	403375	951849	677612	-	AT2G18660.1-AT2G19830.1	Bra011085-Bra011188	947	8.1e-82	27	469084	548475	<1Mbp	<1Mbp
367	Chr2	8647813	8880388	8.7641e+06	A01	3873	258404	131138	-	AT2G20030.1-AT2G20610.1	Bra011024-Bra011068	572	1.7e-39	16	232576	254532	<1Mbp	<1Mbp
368	Chr2	9874907	10132779	10003843	A01	3425008	3647685	3.53635e+06	-	AT2G23180.1-AT2G23800.1	Bra011709-Bra011755	458	8.9e-31	13	257873	222678	<1Mbp	<1Mbp
369	Chr2	14665667	14810164	1.47379e+07	A01	5620615	5898977	5759796	-	AT2G34770.1-AT2G35130.1	Bra013432-Bra013479	422	5.2e-27	12	144498	278363	<1Mbp	<1Mbp
379	Chr2	15718053	17551175	16634614	A03	12647709	14025029	13336369	+	AT2G37440.1-AT2G42070.1	Bra000001-Bra000253	7913	0	209	1833123	1377321	1~2Mbp	1~2Mbp
380	Chr2	17625212	19138714	18381963	A03	14067400	14941406	14504403	+	AT2G42310.1-AT2G46610.2	Bra000255-Bra000431	5349	0	145	1513503	874007	1~2Mbp	<1Mbp
381	Chr2	13682557	14868860	1.42757e+07	A03	24759780	25426444	25093112	+	AT2G32235.1-AT2G35320.1	Bra022879-Bra023008	3440	1.4e-205	94	1186304	666665	1~2Mbp	<1Mbp
382	Chr2	12781591	13640316	1.3211e+07	A03	24140394	24756470	24448432	+	AT2G29980.2-AT2G32060.1	Bra022767-Bra022878	3315	9.9e-188	88	858726	616077	<1Mbp	<1Mbp
383	Chr2	14891102	15697402	15294252	A03	25392066	25989939	2.5691e+07	+	AT2G35370.1-AT2G37400.1	Bra023002-Bra023116	2993	5.6e-174	80	806301	597874	<1Mbp	<1Mbp
384	Chr2	7409063	8079360	7.74421e+06	A03	1153117	1749962	1.45154e+06	+	AT2G17043.1-AT2G18620.1	Bra017704-Bra017785	1297	4.5e-67	37	670298	596846	<1Mbp	<1Mbp
385	Chr2	19237434	19624809	1.94311e+07	A03	14960320	15118925	1.50396e+07	+	AT2G46800.2-AT2G47950.1	Bra000432-Bra000467	1160	1.7e-58	32	387376	158606	<1Mbp	<1Mbp
386	Chr2	8005285	8559741	8282513	A03	4376050	4983290	4679670	+	AT2G18470.1-AT2G19830.1	Bra024069-Bra024160	812	1.6e-38	24	554457	607241	<1Mbp	<1Mbp
393	Chr2	17840388	18496272	18168330	A03	325	619938	310132	-	AT2G42880.1-AT2G44840.1	Bra037630-Bra017615	2820	1.8e-299	76	655885	619614	<1Mbp	<1Mbp
394	Chr2	6649630	7437298	7043464	A03	11304802	11964113	1.16345e+07	-	AT2G15300.1-AT2G17090.1	Bra013030-Bra013136	1633	1.9e-162	46	787669	659312	<1Mbp	<1Mbp
395	Chr2	1334512	1968037	1.65127e+06	A03	12189532	12398140	12293836	-	AT2G04040.1-AT2G05380.1	Bra013176-Bra013214	1015	1.4e-87	29	633526	208609	<1Mbp	<1Mbp
396	Chr2	10177834	10560175	1.0369e+07	A03	3813802	4392852	4103327	-	AT2G23910.1-AT2G24762.1	Bra023987-Bra024073	968	2.7e-81	27	382342	579051	<1Mbp	<1Mbp
397	Chr2	11226615	11817867	11522241	A03	15332600	15628657	1.54806e+07	-	AT2G26380.1-AT2G27710.1	Bra000501-Bra000555	916	2.5e-80	27	591253	296058	<1Mbp	<1Mbp
398	Chr2	12139580	12536964	12338272	A03	15162512	15275713	1.52191e+07	-	AT2G28390.1-AT2G29150.1	Bra000476-Bra000494	558	1.7e-39	16	397385	113202	<1Mbp	<1Mbp
399	Chr2	10629737	10993652	1.08117e+07	A03	3446145	3784739	3615442	-	AT2G25000.1-AT2G25770.1	Bra037039-Bra023983	516	3e-36	15	363916	338595	<1Mbp	<1Mbp
400	Chr2	6171133	6634008	6.40257e+06	A03	11807854	11964113	1.1886e+07	-	AT2G14510.1-AT2G15260.1	Bra013110-Bra013136	497	1.7e-36	15	462876	156260	<1Mbp	<1Mbp
401	Chr2	9592996	9814220	9703608	A03	2095812	2537616	2316714	-	AT2G22590.1-AT2G23060.2	Bra017835-Bra017882	403	1.5e-27	12	221225	441805	<1Mbp	<1Mbp
402	Chr2	9874907	10204467	10039687	A03	1653483	1985470	1.81948e+06	-	AT2G23180.1-AT2G23980.1	Bra017774-Bra017818	402	3.3e-27	12	329561	331988	<1Mbp	<1Mbp
412	Chr2	12760139	14775035	13767587	A04	10557540	12571615	1.15646e+07	+	AT2G29940.1-AT2G35050.1	Bra021598-Bra021945	8448	0	224	2014897	2014076	2~5Mbp	2~5Mbp
413	Chr2	11329870	12084664	11707267	A04	7636312	8279584	7957948	+	AT2G26640.1-AT2G28305.1	Bra034298-Bra034399	2310	2.3e-131	62	754795	643273	<1Mbp	<1Mbp
414	Chr2	10747211	11269623	11008417	A04	7167019	7730459	7448739	+	AT2G25230.1-AT2G26490.1	Bra032176-Bra034310	1387	2.7e-70	38	522413	563441	<1Mbp	<1Mbp
418	Chr2	14750260	17863456	16306858	A04	13234537	15914909	14574723	-	AT2G34990.1-AT2G42940.1	Bra016853-Bra039281	14074	0	371	3113197	2680373	2~5Mbp	2~5Mbp
419	Chr2	9770894	10764810	10267852	A04	6080900	7285414	6683157	-	AT2G22960.1-AT2G25280.1	Bra032029-Bra032189	3654	0	97	993917	1204515	<1Mbp	1~2Mbp
420	Chr2	9002032	9741104	9371568	A04	4796516	5813969	5.30524e+06	-	AT2G20940.1-AT2G22870.1	Bra030196-Bra030326	3339	0	88	739073	1017454	<1Mbp	1~2Mbp
421	Chr2	18495341	19205112	1.88502e+07	A04	15817498	16514508	16166003	-	AT2G44840.1-AT2G46735.1	Bra039261-Bra028009	3208	0	85	709772	697011	<1Mbp	<1Mbp
422	Chr2	12085377	12499156	1.22923e+07	A04	9665064	10273713	9.96939e+06	-	AT2G28310.1-AT2G29090.1	Bra039554-Bra035709	1759	2.1e-158	46	413780	608650	<1Mbp	<1Mbp
423	Chr2	18241692	18911982	18576837	A04	533186	1103855	818520	-	AT2G44100.1-AT2G45960.1	Bra014437-Bra014523	1270	4.6e-122	37	670291	570670	<1Mbp	<1Mbp
424	Chr2	13352917	13523708	1.34383e+07	A04	11114605	11433036	1.12738e+07	-	AT2G31310.1-AT2G31800.1	Bra021687-Bra021737	615	7.6e-46	17	170792	318432	<1Mbp	<1Mbp
425	Chr2	16407239	16660437	16533838	A04	2395975	2931108	2.66354e+06	-	AT2G39290.1-AT2G39900.1	Bra014721-Bra014779	559	3.3e-39	16	253199	535134	<1Mbp	<1Mbp
426	Chr2	17663444	17880563	1.7772e+07	A04	1154808	1463047	1.30893e+06	-	AT2G42430.1-AT2G42990.1	Bra014533-Bra014581	414	3.6e-27	12	217120	308240	<1Mbp	<1Mbp
427	Chr2	16886824	17097454	16992139	A04	2074298	2259746	2167022	-	AT2G40435.1-AT2G40960.1	Bra014678-Bra014704	373	5.5e-22	11	210631	185449	<1Mbp	<1Mbp
435	Chr2	16791098	18954619	1.78729e+07	A05	17609203	19599573	18604388	+	AT2G40200.1-AT2G46100.1	Bra004532-Bra004962	10913	0	287	2163522	1990371	2~5Mbp	1~2Mbp
436	Chr2	13672250	13888232	13780241	A05	23207889	23543714	2.33758e+07	+	AT2G32180.1-AT2G32740.1	Bra005570-Bra005627	1103	6.7e-57	29	215983	335826	<1Mbp	<1Mbp
439	Chr2	15088832	16875396	15982114	A05	19600099	21659222	2.06297e+07	-	AT2G35940.3-AT2G40410.2	Bra004963-Bra005310	9421	0	246	1786565	2059124	1~2Mbp	2~5Mbp
440	Chr2	13851062	15014284	14432673	A05	21682658	23208305	2.24455e+07	-	AT2G32650.1-AT2G35710.1	Bra005312-Bra005570	7052	0	183	1163223	1525648	1~2Mbp	1~2Mbp
441	Chr2	18939262	19689173	1.93142e+07	A05	16936093	17908710	1.74224e+07	-	AT2G46050.1-AT2G48150.1	Bra004409-Bra004598	5256	0	136	749912	972618	<1Mbp	<1Mbp
442	Chr2	12501092	13266560	12883826	A05	14742310	15705783	1.5224e+07	-	AT2G29100.1-AT2G31130.1	Bra018277-Bra018409	3282	0	87	765469	963474	<1Mbp	<1Mbp
443	Chr2	13440909	13673256	1.35571e+07	A05	23436337	23712181	23574259	-	AT2G31580.1-AT2G32180.1	Bra005607-Bra005654	821	1.6e-64	22	232348	275845	<1Mbp	<1Mbp
444	Chr2	13350422	13451923	1.34012e+07	A05	14478894	14628439	1.45537e+07	-	AT2G31305.1-AT2G31610.1	Bra018226-Bra018261	646	5.1e-43	17	101502	149546	<1Mbp	<1Mbp
445	Chr2	17771776	17837250	17804513	A05	18412456	18466666	18439561	-	AT2G42670.1-AT2G42870.1	Bra004712-Bra004726	509	2.5e-27	13	65475	54211	<1Mbp	<1Mbp
446	Chr2	1050842	1332419	1.19163e+06	A06	18253952	18391369	1.83227e+07	+	AT2G03480.2-AT2G04038.1	Bra025114-Bra025144	847	9.8e-39	23	281578	137418	<1Mbp	<1Mbp
447	Chr2	9055398	9436544	9245971	A06	22019110	22286518	22152814	+	AT2G21130.1-AT2G22190.1	Bra033574-Bra033634	790	6.5e-34	23	381147	267409	<1Mbp	<1Mbp
448	Chr2	787915	1106791	947353	A06	3513184	3807911	3.66055e+06	+	AT2G02790.1-AT2G03640.1	Bra019653-Bra019707	545	3.4e-25	16	318877	294728	<1Mbp	<1Mbp
454	Chr2	73258	1040118	556688	A06	20059756	20896831	2.04783e+07	-	AT2G01060.1-AT2G03440.1	Bra024775-Bra024909	3905	0	103	966861	837076	<1Mbp	<1Mbp
455	Chr2	7564345	8286445	7925395	A06	17173858	17700764	17437311	-	AT2G17420.1-AT2G19110.1	Bra024449-Bra024516	1781	5.3e-170	49	722101	526907	<1Mbp	<1Mbp
456	Chr2	7396337	7546374	7.47136e+06	A06	11161147	11243090	1.12021e+07	-	AT2G17020.1-AT2G17350.1	Bra009650-Bra009671	404	1.5e-22	11	150038	81944	<1Mbp	<1Mbp
461	Chr2	8695374	8974485	8.83493e+06	A07	441586	935663	688624	+	AT2G20142.1-AT2G20840.1	Bra036432-Bra036507	1591	7.5e-88	42	279112	494078	<1Mbp	<1Mbp
462	Chr2	8376202	8696643	8.53642e+06	A07	2035	379216	190626	+	AT2G19350.1-AT2G20142.1	Bra038995-Bra036413	1208	3.4e-60	32	320442	377182	<1Mbp	<1Mbp
463	Chr2	7802825	7915872	7.85935e+06	A07	9958935	10210371	10084653	+	AT2G17940.1-AT2G18190.1	Bra039893-Bra028392	573	1.1e-23	15	113048	251437	<1Mbp	<1Mbp
464	Chr2	14258509	14489602	1.43741e+07	A07	5661516	6222979	5.94225e+06	+	AT2G33710.1-AT2G34340.1	Bra030076-Bra030154	555	1.5e-25	16	231094	561464	<1Mbp	<1Mbp
465	Chr2	19151646	19647178	19399412	A07	13404422	13776179	1.35903e+07	+	AT2G46650.1-AT2G48020.1	Bra003457-Bra003534	540	7.9e-24	18	495533	371758	<1Mbp	<1Mbp
482	Chr2	11341684	12403528	11872606	A07	1081313	2130939	1606126	-	AT2G26670.2-AT2G28880.1	Bra011921-Bra012054	3952	0	104	1061845	1049627	1~2Mbp	1~2Mbp
483	Chr2	9810657	10061731	9936194	A07	2466889	2792103	2629496	-	AT2G23050.1-AT2G23660.2	Bra012112-Bra012166	361	7.9e-25	11	251075	325215	<1Mbp	<1Mbp
484	Chr2	901614	1149061	1.02534e+06	A07	18270783	18528268	1.83995e+07	-	AT2G03060.1-AT2G03750.1	Bra004349-Bra004393	360	3.3e-23	11	247448	257486	<1Mbp	<1Mbp
488	Chr2	7808871	8079360	7.94412e+06	A08	5791755	6059168	5.92546e+06	+	AT2G17950.1-AT2G18620.1	Bra010531-Bra010576	523	2.7e-22	15	270490	267414	<1Mbp	<1Mbp
494	Chr2	9051748	9814220	9432984	A08	6256899	6942262	6.59958e+06	-	AT2G21120.1-AT2G23060.2	Bra010602-Bra010729	1436	7.3e-146	42	762473	685364	<1Mbp	<1Mbp
495	Chr2	14258509	14612565	14435537	A08	7124540	7797452	7460996	-	AT2G33710.1-AT2G34660.1	Bra010773-Bra010901	845	4.1e-75	25	354057	672913	<1Mbp	<1Mbp
496	Chr2	73258	158182	115720	A08	17402868	17513208	17458038	-	AT2G01060.1-AT2G01320.3	Bra014326-Bra014348	697	7.2e-45	18	84925	110341	<1Mbp	<1Mbp
497	Chr2	13352917	13569623	13461270	A08	381351	671216	526284	-	AT2G31310.1-AT2G31900.1	Bra030576-Bra030647	425	4e-31	13	216707	289866	<1Mbp	<1Mbp
498	Chr2	12249679	12611978	1.24308e+07	A08	801767	906378	854072	-	AT2G28590.1-AT2G29390.5	Bra030681-Bra030705	393	6.2e-25	12	362300	104612	<1Mbp	<1Mbp
499	Chr2	10333284	10482795	1.0408e+07	A08	4066366	4268877	4.16762e+06	-	AT2G24280.1-AT2G24650.2	Bra010225-Bra010261	391	1.5e-23	11	149512	202512	<1Mbp	<1Mbp
503	Chr2	8739911	9414518	9.07721e+06	A09	4701363	5250663	4976013	+	AT2G20280.1-AT2G22125.1	Bra031113-Bra031233	3620	1.6e-206	95	674608	549301	<1Mbp	<1Mbp
504	Chr2	16257228	17477223	1.68672e+07	A09	11400055	12823643	12111849	+	AT2G38940.1-AT2G41880.1	Bra007090-Bra007336	2466	8.1e-142	71	1219996	1423589	1~2Mbp	1~2Mbp
505	Chr2	9845694	10312328	10079011	A09	7379065	7718384	7.54872e+06	+	AT2G23140.1-AT2G24240.1	Bra039185-Bra039241	1628	2.2e-82	43	466635	339320	<1Mbp	<1Mbp
506	Chr2	18216684	18911982	18564333	A09	13572936	14123944	13848440	+	AT2G44010.1-AT2G45960.1	Bra007485-Bra007603	1617	2.5e-91	46	695299	551009	<1Mbp	<1Mbp
507	Chr2	15056753	15950228	1.55035e+07	A09	10307138	11193859	1.07505e+07	+	AT2G35850.1-AT2G38100.1	Bra006919-Bra007050	1361	7.5e-68	41	893476	886722	<1Mbp	<1Mbp
508	Chr2	17611185	18204912	1.7908e+07	A09	12939947	13670449	13305198	+	AT2G42280.1-AT2G43960.1	Bra007358-Bra007503	929	7.4e-44	29	593728	730503	<1Mbp	<1Mbp
509	Chr2	18954570	19326397	1.91405e+07	A09	14186622	14472702	14329662	+	AT2G46110.1-AT2G47030.1	Bra007612-Bra007665	927	4.9e-40	26	371828	286081	<1Mbp	<1Mbp
510	Chr2	8404901	8682112	8.54351e+06	A09	4539562	4697206	4618384	+	AT2G19410.1-AT2G20100.2	Bra031078-Bra031111	727	2.7e-34	20	277212	157645	<1Mbp	<1Mbp
511	Chr2	8049663	8296275	8172969	A09	31926831	32234123	32080477	+	AT2G18550.1-AT2G19130.1	Bra038523-Bra038566	693	4.9e-31	19	246613	307293	<1Mbp	<1Mbp
512	Chr2	14413758	14704353	1.45591e+07	A09	33633234	34784802	34209018	+	AT2G34140.1-AT2G34840.1	Bra032292-Bra032410	682	5.1e-31	20	290596	1151569	<1Mbp	1~2Mbp
513	Chr2	763011	1065372	914192	A09	3192978	3362580	3277779	+	AT2G02720.1-AT2G03505.1	Bra026832-Bra026878	635	2e-27	18	302362	169603	<1Mbp	<1Mbp
514	Chr2	7679008	7984096	7831552	A09	18466009	18725445	18595727	+	AT2G17680.1-AT2G18380.1	Bra036809-Bra036854	473	6.5e-22	14	305089	259437	<1Mbp	<1Mbp
528	Chr2	10281847	11004235	10643041	A09	14893952	15472209	1.51831e+07	-	AT2G24180.1-AT2G25790.1	Bra007759-Bra037219	2307	2.3e-233	62	722389	578258	<1Mbp	<1Mbp
529	Chr2	7353847	8035363	7694605	A09	15454784	15912749	1.56838e+07	-	AT2G16950.1-AT2G18520.1	Bra037216-Bra037286	1959	4.1e-188	53	681517	457966	<1Mbp	<1Mbp
530	Chr2	421624	1164573	793098	A09	28147315	28831650	2.84895e+07	-	AT2G01913.1-AT2G03810.2	Bra017363-Bra017433	1767	2.2e-172	49	742950	684336	<1Mbp	<1Mbp
531	Chr2	8309816	8838598	8574207	A09	16250550	16577759	1.64142e+07	-	AT2G19160.1-AT2G20510.1	Bra036674-Bra036729	1677	1.4e-152	45	528783	327210	<1Mbp	<1Mbp
532	Chr2	9426849	9666981	9546915	A09	31790178	32041135	3.19157e+07	-	AT2G22170.1-AT2G22740.2	Bra027983-Bra038541	1034	9.7e-80	27	240133	250958	<1Mbp	<1Mbp
533	Chr2	7898012	8035363	7.96669e+06	A09	34763725	35080044	3.49219e+07	-	AT2G18160.1-AT2G18520.1	Bra032408-Bra039631	851	2.2e-59	22	137352	316320	<1Mbp	<1Mbp
534	Chr2	83260	327815	205538	A09	28857169	29159227	29008198	-	AT2G01110.1-AT2G01740.1	Bra017434-Bra017466	812	9.9e-60	22	244556	302059	<1Mbp	<1Mbp
535	Chr2	11071651	11295806	1.11837e+07	A09	14764618	14982272	14873445	-	AT2G25970.1-AT2G26560.1	Bra007735-Bra007776	690	3.1e-51	19	224156	217655	<1Mbp	<1Mbp
536	Chr2	7050944	7314533	7.18274e+06	A09	15754876	15993424	15874150	-	AT2G16280.1-AT2G16880.1	Bra037262-Bra037304	603	2.2e-45	17	263590	238549	<1Mbp	<1Mbp
537	Chr2	11849789	12610167	12229978	A09	1357968	1647689	1.50283e+06	-	AT2G27800.1-AT2G29380.1	Bra031574-Bra031635	570	3.6e-50	19	760379	289722	<1Mbp	<1Mbp
538	Chr2	14862901	14984182	1.49235e+07	A09	23553293	24542191	24047742	-	AT2G35300.1-AT2G35640.1	Bra023175-Bra023278	508	2e-35	15	121282	988899	<1Mbp	<1Mbp
539	Chr2	12814410	13134284	12974347	A09	1169890	1359703	1.2648e+06	-	AT2G30020.1-AT2G30830.1	Bra031532-Bra031574	503	4.1e-37	15	319875	189814	<1Mbp	<1Mbp
544	Chr2	6950088	7834240	7392164	A10	4796831	6248193	5522512	+	AT2G15970.1-AT2G18010.1	Bra001953-Bra002120	3130	5.7e-180	84	884153	1451363	<1Mbp	1~2Mbp
545	Chr2	6666316	6947688	6807002	A10	15014351	15646248	1.53303e+07	+	AT2G15320.1-AT2G15960.1	Bra015204-Bra015252	898	1.8e-40	24	281373	631898	<1Mbp	<1Mbp
552	Chr2	13256738	13629146	13442942	A10	16703551	17049680	1.68766e+07	-	AT2G31100.1-AT2G32010.1	Bra015428-Bra015486	858	8.9e-67	24	372409	346130	<1Mbp	<1Mbp
553	Chr2	12776386	13178328	12977357	A10	17152076	17526419	1.73392e+07	-	AT2G29970.1-AT2G30960.1	Bra015498-Bra015561	802	1.1e-66	23	401943	374344	<1Mbp	<1Mbp
554	Chr2	13674498	13856112	13765305	A10	16357454	16644616	16501035	-	AT2G32190.1-AT2G32660.1	Bra015382-Bra015419	590	1.1e-38	16	181615	287163	<1Mbp	<1Mbp
555	Chr2	14041038	14162527	1.41018e+07	A10	16029253	16166996	1.60981e+07	-	AT2G33110.1-AT2G33420.1	Bra015318-Bra015345	445	1.3e-26	12	121490	137744	<1Mbp	<1Mbp
561	Chr3	5097153	6242573	5669863	A01	16289994	17966189	1.71281e+07	+	AT3G15130.1-AT3G18215.1	Bra023934-Bra021302	5483	3.3e-305	145	1145421	1676196	1~2Mbp	1~2Mbp
562	Chr3	2411321	3023052	2.71719e+06	A01	21021776	21416902	21219339	+	AT3G07560.1-AT3G09840.1	Bra040014-Bra034089	3032	1.2e-179	80	611732	395127	<1Mbp	<1Mbp
563	Chr3	17962163	18869384	1.84158e+07	A01	22944269	24260721	23602495	+	AT3G48500.2-AT3G50760.1	Bra029899-Bra040231	2989	5.2e-174	80	907222	1316453	<1Mbp	1~2Mbp
564	Chr3	4420173	5122562	4.77137e+06	A01	19838752	20575095	2.02069e+07	+	AT3G13540.1-AT3G15210.1	Bra021483-Bra021594	2903	4.8e-162	77	702390	736344	<1Mbp	<1Mbp
565	Chr3	3475002	4041982	3758492	A01	20023902	21015313	2.05196e+07	+	AT3G11090.1-AT3G12710.1	Bra021513-Bra038746	2511	1.2e-156	68	566981	991412	<1Mbp	<1Mbp
566	Chr3	3098725	3619567	3359146	A01	21427125	21899398	2.16633e+07	+	AT3G10050.1-AT3G11490.1	Bra034091-Bra034184	2218	1.3e-119	59	520843	472274	<1Mbp	<1Mbp
567	Chr3	18855161	19192051	19023606	A01	22484027	22853991	22669009	+	AT3G50740.1-AT3G51740.1	Bra038859-Bra038911	1268	6.8e-65	34	336891	369965	<1Mbp	<1Mbp
568	Chr3	1917240	2196547	2.05689e+06	A01	24229049	24491336	2.43602e+07	+	AT3G06330.1-AT3G06960.1	Bra040226-Bra040299	1076	4.5e-58	29	279308	262288	<1Mbp	<1Mbp
569	Chr3	2217622	2391650	2304636	A01	18450614	18549635	1.85001e+07	+	AT3G07020.1-AT3G07490.1	Bra040355-Bra040379	883	5.5e-39	23	174029	99022	<1Mbp	<1Mbp
570	Chr3	76655	197974	137314	A01	22215852	22294035	2.22549e+07	+	AT3G01230.1-AT3G01500.1	Bra040502-Bra040520	649	1.4e-27	17	121320	78184	<1Mbp	<1Mbp
571	Chr3	8448273	8652605	8550439	A01	12109026	12721113	1.24151e+07	+	AT3G23550.1-AT3G23940.1	Bra028309-Bra028367	586	4.6e-23	16	204333	612088	<1Mbp	<1Mbp
576	Chr3	7777818	8450697	8.11426e+06	A01	14448766	15574206	15011486	-	AT3G22080.1-AT3G23550.1	Bra023719-Bra023852	2693	3.2e-271	71	672880	1125441	<1Mbp	1~2Mbp
577	Chr3	7166047	7716343	7441195	A01	15602430	16380319	1.59914e+07	-	AT3G20530.1-AT3G21900.1	Bra023854-Bra023944	2107	2.1e-203	56	550297	777890	<1Mbp	<1Mbp
578	Chr3	512312	851590	681951	A01	19285259	19656362	1.94708e+07	-	AT3G02480.1-AT3G03550.1	Bra021354-Bra021436	2097	5.1e-201	55	339279	371104	<1Mbp	<1Mbp
579	Chr3	6251483	6696214	6.47385e+06	A01	13925558	14415096	14170327	-	AT3G18230.1-AT3G19310.1	Bra037532-Bra037596	1900	1.3e-174	50	444732	489539	<1Mbp	<1Mbp
580	Chr3	1625672	1949789	1.78773e+06	A01	24196723	24470192	2.43335e+07	-	AT3G05610.1-AT3G06410.1	Bra040220-Bra040293	984	4.8e-83	27	324118	273470	<1Mbp	<1Mbp
581	Chr3	1053366	1362295	1.20783e+06	A01	22313064	22467035	2.239e+07	-	AT3G04060.1-AT3G04920.1	Bra040115-Bra040152	861	4.6e-68	24	308930	153972	<1Mbp	<1Mbp
582	Chr3	363881	513027	438454	A01	19735506	19822481	1.9779e+07	-	AT3G02080.1-AT3G02480.1	Bra021457-Bra021478	723	1.9e-48	19	149147	86976	<1Mbp	<1Mbp
583	Chr3	8678738	8970298	8824518	A01	12257800	12694614	12476207	-	AT3G24020.1-AT3G24580.1	Bra028319-Bra028366	573	3.7e-43	16	291561	436815	<1Mbp	<1Mbp
584	Chr3	7963537	8209329	8086433	A01	12943905	13393828	1.31689e+07	-	AT3G22460.1-AT3G23080.2	Bra036864-Bra036910	572	1.8e-39	16	245793	449924	<1Mbp	<1Mbp
585	Chr3	17073196	17316566	17194881	A01	10931780	11274913	1.11033e+07	-	AT3G46400.1-AT3G47000.1	Bra033795-Bra033825	536	5.2e-36	15	243371	343134	<1Mbp	<1Mbp
586	Chr3	17517355	17832731	17675043	A01	10561293	11011155	10786224	-	AT3G47530.1-AT3G48195.1	Bra033762-Bra033801	524	2.2e-37	15	315377	449863	<1Mbp	<1Mbp
587	Chr3	18814140	19082212	18948176	A01	3022981	3647685	3335333	-	AT3G50660.1-AT3G51410.1	Bra011629-Bra011755	391	2.8e-29	13	268073	624705	<1Mbp	<1Mbp
596	Chr3	9565627	11468857	10517242	A02	8243116	9331785	8.78745e+06	+	AT3G26150.1-AT3G29636.1	Bra032926-Bra033107	4721	1.5e-306	128	1903231	1088670	1~2Mbp	1~2Mbp
597	Chr3	394070	1108069	751070	A02	2396574	3155486	2776030	+	AT3G02160.1-AT3G04210.1	Bra023525-Bra023687	1481	9.1e-82	43	714000	758913	<1Mbp	<1Mbp
598	Chr3	2062206	2398291	2.23025e+06	A02	19515164	20021609	1.97684e+07	+	AT3G06620.1-AT3G07520.1	Bra020618-Bra020701	591	4.1e-28	18	336086	506446	<1Mbp	<1Mbp
599	Chr3	16832883	17130210	1.69815e+07	A02	4568768	4802347	4.68556e+06	+	AT3G45810.1-AT3G46520.1	Bra020270-Bra020319	514	4.4e-21	15	297328	233580	<1Mbp	<1Mbp
600	Chr3	16271652	16703366	16487509	A02	4154783	4605210	4.38e+06	+	AT3G44720.1-AT3G45530.1	Bra020203-Bra020274	495	1.2e-22	15	431715	450428	<1Mbp	<1Mbp
602	Chr3	634653	1075922	855288	A02	22868834	23241357	2.30551e+07	-	AT3G02880.1-AT3G04100.1	Bra031945-Bra040624	2913	2.1e-286	75	441270	372524	<1Mbp	<1Mbp
603	Chr3	1761205	2006624	1.88391e+06	A02	20352008	20615018	20483513	-	AT3G05900.1-AT3G06490.1	Bra020744-Bra020801	1636	2.2e-139	42	245420	263011	<1Mbp	<1Mbp
604	Chr3	1266295	1799870	1.53308e+06	A02	18874932	19587254	19231093	-	AT3G04670.1-AT3G05990.1	Bra020518-Bra020628	799	3.9e-74	25	533576	712323	<1Mbp	<1Mbp
605	Chr3	1653	258547	130100	A02	2077417	2376442	2.22693e+06	-	AT3G01015.1-AT3G01690.1	Bra023463-Bra023521	709	2.8e-52	20	256895	299026	<1Mbp	<1Mbp
606	Chr3	2821479	3110026	2.96575e+06	A02	832269	1187752	1.01001e+06	-	AT3G09190.1-AT3G10090.1	Bra028814-Bra028888	614	1.8e-47	18	288548	355484	<1Mbp	<1Mbp
607	Chr3	3455355	3890826	3.67309e+06	A02	327871	586630	457250	-	AT3G11020.1-AT3G12200.1	Bra028709-Bra028759	574	2.6e-45	18	435472	258760	<1Mbp	<1Mbp
608	Chr3	1813267	1958299	1885783	A02	3112912	3331285	3.2221e+06	-	AT3G06020.1-AT3G06430.1	Bra023677-Bra023717	424	2.7e-26	12	145033	218374	<1Mbp	<1Mbp
609	Chr3	18427735	18536970	1.84824e+07	A02	22173104	22323720	22248412	-	AT3G49690.1-AT3G50000.1	Bra031829-Bra031847	408	4.2e-23	11	109236	150617	<1Mbp	<1Mbp
610	Chr3	17457795	17752416	1.76051e+07	A02	20831137	20999785	20915461	-	AT3G47380.1-AT3G48070.1	Bra029238-Bra029267	406	8.3e-26	12	294622	168649	<1Mbp	<1Mbp
615	Chr3	4971223	7716343	6343783	A03	20951586	22730904	21841245	+	AT3G14810.1-AT3G21900.1	Bra001565-Bra001849	8295	0	226	2745121	1779319	2~5Mbp	1~2Mbp
616	Chr3	791273	2595572	1.69342e+06	A03	18492328	19564196	19028262	+	AT3G03350.1-AT3G08530.1	Bra001076-Bra001286	6494	0	175	1804300	1071869	1~2Mbp	1~2Mbp
617	Chr3	3199770	4914652	4057211	A03	19848879	20938402	2.03936e+07	+	AT3G10330.1-AT3G14610.1	Bra001354-Bra001560	6459	0	173	1714883	1089524	1~2Mbp	1~2Mbp
618	Chr3	7794957	8477392	8.13617e+06	A03	22749873	23204355	22977114	+	AT3G22120.1-AT3G23605.1	Bra001852-Bra001915	1734	1.5e-82	47	682436	454483	<1Mbp	<1Mbp
619	Chr3	326397	732875	529636	A03	18292004	18489982	18390993	+	AT3G01970.1-AT3G03170.1	Bra001023-Bra001075	1641	3.2e-93	44	406479	197979	<1Mbp	<1Mbp
620	Chr3	406594	1108069	757332	A03	30312931	30949984	3.06315e+07	+	AT3G02200.2-AT3G04210.1	Bra006308-Bra006458	1510	1.2e-80	44	701476	637054	<1Mbp	<1Mbp
621	Chr3	21894134	22447273	2.21707e+07	A03	14232372	14719867	1.44761e+07	+	AT3G59220.1-AT3G60730.1	Bra000289-Bra000382	1140	2.7e-64	33	553140	487496	<1Mbp	<1Mbp
622	Chr3	20358896	21125647	2.07423e+07	A03	13297105	13879318	1.35882e+07	+	AT3G54950.1-AT3G57070.1	Bra000125-Bra000225	1070	5.9e-51	33	766752	582214	<1Mbp	<1Mbp
623	Chr3	8527239	8923073	8725156	A03	23174265	23446914	2.33106e+07	+	AT3G23685.1-AT3G24503.1	Bra001908-Bra001952	915	1.9e-43	25	395835	272650	<1Mbp	<1Mbp
624	Chr3	3034557	3414019	3224288	A03	27865784	28328197	2.8097e+07	+	AT3G09900.1-AT3G10910.1	Bra005767-Bra005859	913	1.1e-43	26	379463	462414	<1Mbp	<1Mbp
625	Chr3	19407023	19876059	19641541	A03	25540561	26105698	2.58231e+07	+	AT3G52340.3-AT3G53600.1	Bra023033-Bra028943	792	9.4e-35	24	469037	565138	<1Mbp	<1Mbp
626	Chr3	3455355	3770413	3612884	A03	28296742	28484631	2.83907e+07	+	AT3G11020.1-AT3G11910.1	Bra005852-Bra005900	662	6e-32	19	315059	187890	<1Mbp	<1Mbp
627	Chr3	22795579	23137173	22966376	A03	14879108	15083500	14981304	+	AT3G61600.1-AT3G62550.1	Bra000417-Bra000458	523	3.6e-23	16	341595	204393	<1Mbp	<1Mbp
628	Chr3	19890421	20112944	2.00017e+07	A03	12665668	12997196	12831432	+	AT3G53670.1-AT3G54310.1	Bra000003-Bra000062	521	7.4e-21	15	222524	331529	<1Mbp	<1Mbp
634	Chr3	18702074	19467386	19084730	A03	10054360	10609740	10332050	-	AT3G50390.1-AT3G52500.1	Bra012799-Bra012903	3537	0	93	765313	555381	<1Mbp	<1Mbp
635	Chr3	2612394	3154644	2883519	A03	19568987	19840033	19704510	-	AT3G08600.1-AT3G10180.1	Bra001287-Bra001352	2208	3.5e-214	59	542251	271047	<1Mbp	<1Mbp
636	Chr3	8934472	9271390	9102931	A03	12402375	12640887	12521631	-	AT3G24515.1-AT3G25520.1	Bra013215-Bra013255	1123	9.1e-90	30	336919	238513	<1Mbp	<1Mbp
637	Chr3	149999	360889	255444	A03	18029780	18232010	18130895	-	AT3G01390.1-AT3G02065.2	Bra000965-Bra001007	1044	2e-86	28	210891	202231	<1Mbp	<1Mbp
638	Chr3	21911601	22284556	2.20981e+07	A03	19129	397703	208416	-	AT3G59290.1-AT3G60290.1	Bra037632-Bra037730	949	8.7e-82	27	372956	378575	<1Mbp	<1Mbp
639	Chr3	1653	101992	51822.5	A03	18244696	18314086	18279391	-	AT3G01015.1-AT3G01310.2	Bra001008-Bra001027	694	2.1e-44	18	100340	69391	<1Mbp	<1Mbp
640	Chr3	18362443	18587312	1.84749e+07	A03	10618473	10909167	10763820	-	AT3G49530.1-AT3G50120.1	Bra012904-Bra012960	647	1.1e-49	18	224870	290695	<1Mbp	<1Mbp
641	Chr3	4342	239113	121728	A03	30023598	30299013	3.01613e+07	-	AT3G01010.1-AT3G01630.1	Bra006239-Bra006303	550	1.6e-42	16	234772	275416	<1Mbp	<1Mbp
642	Chr3	18861839	19120881	18991360	A03	1299909	1735627	1517768	-	AT3G50750.1-AT3G51550.1	Bra017724-Bra017782	392	1.5e-26	12	259043	435719	<1Mbp	<1Mbp
652	Chr3	6705493	7093501	6899497	A04	12799571	13232884	1.30162e+07	+	AT3G19350.1-AT3G20340.1	Bra038203-Bra038264	1913	2.9e-106	50	388009	433314	<1Mbp	<1Mbp
653	Chr3	9832689	10446846	1.01398e+07	A04	18244539	18938639	18591589	+	AT3G26744.1-AT3G28060.1	Bra025508-Bra025599	912	4.2e-45	27	614158	694101	<1Mbp	<1Mbp
654	Chr3	23300290	23458459	2.33794e+07	A04	20573741	20868579	20721160	+	AT3G63060.1-AT3G63530.1	Bra028238-Bra040450	787	1.8e-36	21	158170	294839	<1Mbp	<1Mbp
658	Chr3	20396760	21566482	20981621	A04	1408779	2931108	2.16994e+06	-	AT3G55030.1-AT3G58220.1	Bra014572-Bra014779	4736	0	126	1169723	1522330	1~2Mbp	1~2Mbp
659	Chr3	21894134	23057188	22475661	A04	217788	1242518	730153	-	AT3G59220.1-AT3G62300.1	Bra014402-Bra014547	4083	0	110	1163055	1024731	1~2Mbp	1~2Mbp
660	Chr3	19915288	20348582	20131935	A04	2835815	3592178	3.214e+06	-	AT3G53750.1-AT3G54920.1	Bra014772-Bra014865	2159	1.3e-208	57	433295	756364	<1Mbp	<1Mbp
661	Chr3	19407023	20112944	1.976e+07	A04	14615871	15607912	1.51119e+07	-	AT3G52340.3-AT3G54310.1	Bra017118-Bra017287	1476	1.2e-149	43	705922	992042	<1Mbp	<1Mbp
662	Chr3	20557899	21036077	20796988	A04	13609518	14298939	1.39542e+07	-	AT3G55450.1-AT3G56800.1	Bra016936-Bra017061	1069	5.8e-97	31	478179	689422	<1Mbp	<1Mbp
663	Chr3	22306488	22787972	22547230	A04	15876416	16257997	1.60672e+07	-	AT3G60350.1-AT3G61580.1	Bra039268-Bra040336	1004	5.5e-90	29	481485	381582	<1Mbp	<1Mbp
664	Chr3	21609307	21858204	2.17338e+07	A04	1206428	1411663	1.30905e+06	-	AT3G58420.1-AT3G59110.1	Bra014542-Bra014572	805	2.5e-62	22	248898	205236	<1Mbp	<1Mbp
665	Chr3	23023437	23276375	23149906	A04	122635	509369	316002	-	AT3G62200.1-AT3G62980.1	Bra014378-Bra014434	790	2.8e-64	22	252939	386735	<1Mbp	<1Mbp
666	Chr3	21059915	21411612	2.12358e+07	A04	13388892	13735568	13562230	-	AT3G56880.1-AT3G57800.1	Bra016886-Bra016956	501	1.3e-36	15	351698	346677	<1Mbp	<1Mbp
667	Chr3	8443445	8679656	8.56155e+06	A04	4104342	4719386	4411864	-	AT3G23540.1-AT3G24020.1	Bra032718-Bra032781	367	4.7e-23	11	236212	615045	<1Mbp	<1Mbp
676	Chr3	1852889	3473312	2.6631e+06	A05	530103	2033581	1281842	+	AT3G06130.1-AT3G11080.1	Bra039452-Bra034681	10059	0	261	1620424	1503479	1~2Mbp	1~2Mbp
677	Chr3	5562571	6991462	6.27702e+06	A05	4405357	6534798	5.47008e+06	+	AT3G16390.1-AT3G20030.1	Bra022157-Bra035754	8191	0	213	1428892	2129442	1~2Mbp	2~5Mbp
678	Chr3	7300675	7716343	7508509	A05	7077481	7791741	7434611	+	AT3G20840.1-AT3G21900.1	Bra031234-Bra031316	2274	1.2e-120	59	415669	714261	<1Mbp	<1Mbp
679	Chr3	21821349	22806527	22313938	A05	18488246	19704101	1.90962e+07	+	AT3G59040.1-AT3G61630.1	Bra004731-Bra004978	2185	2e-122	63	985179	1215856	<1Mbp	1~2Mbp
680	Chr3	326397	541503	433950	A05	173374	345094	259234	+	AT3G01970.1-AT3G02555.1	Bra039147-Bra039183	979	9.2e-48	26	215107	171721	<1Mbp	<1Mbp
681	Chr3	7777818	7935808	7856813	A05	7860189	8178253	8019221	+	AT3G22080.1-AT3G22410.1	Bra031322-Bra031370	836	1.2e-41	22	157991	318065	<1Mbp	<1Mbp
682	Chr3	21070648	21411612	21241130	A05	17895049	18275027	18085038	+	AT3G56920.1-AT3G57800.1	Bra004595-Bra004678	730	4.6e-34	21	340965	379979	<1Mbp	<1Mbp
683	Chr3	5290847	5605697	5448272	A05	8339931	8646620	8.49328e+06	+	AT3G15610.1-AT3G16490.1	Bra030366-Bra030407	623	2.7e-27	18	314851	306690	<1Mbp	<1Mbp
686	Chr3	4361857	5560993	4961425	A05	2940015	4380117	3660066	-	AT3G13410.1-AT3G16380.1	Bra027167-Bra027438	7981	0	206	1199137	1440103	1~2Mbp	1~2Mbp
687	Chr3	3455355	4353393	3904374	A05	2022902	3013118	2518010	-	AT3G11020.1-AT3G13390.1	Bra034679-Bra027177	5919	0	153	898039	990217	<1Mbp	<1Mbp
688	Chr3	6911435	7286260	7.09885e+06	A05	6413509	7219016	6.81626e+06	-	AT3G19880.1-AT3G20830.1	Bra035740-Bra031252	2593	1.6e-253	67	374826	805508	<1Mbp	<1Mbp
689	Chr3	1354635	1752355	1553495	A05	351379	768126	559752	-	AT3G04910.1-AT3G05860.1	Bra039404-Bra029593	2383	4e-229	62	397721	416748	<1Mbp	<1Mbp
690	Chr3	8957	245268	127112	A05	10454	188010	99232	-	AT3G01040.1-AT3G01650.1	Bra039105-Bra039149	1660	1.3e-142	43	236312	177557	<1Mbp	<1Mbp
691	Chr3	19450649	20048572	1.97496e+07	A05	20594119	21857359	21225739	-	AT3G52470.1-AT3G54140.1	Bra005138-Bra005340	1506	6.1e-153	44	597924	1263241	<1Mbp	1~2Mbp
692	Chr3	22887889	23311386	2.30996e+07	A05	16936093	17586821	17261457	-	AT3G61830.1-AT3G63080.1	Bra004409-Bra004530	1084	5.6e-100	31	423498	650729	<1Mbp	<1Mbp
693	Chr3	20197949	20844476	2.05212e+07	A05	19600099	20256946	1.99285e+07	-	AT3G54570.1-AT3G56170.1	Bra004963-Bra005077	984	9.7e-93	30	646528	656848	<1Mbp	<1Mbp
694	Chr3	8037216	8217080	8127148	A05	11375860	11891765	1.16338e+07	-	AT3G22750.1-AT3G23090.1	Bra033881-Bra033921	762	6e-53	20	179865	515906	<1Mbp	<1Mbp
695	Chr3	4849788	5186929	5.01836e+06	A05	13159467	13572001	13365734	-	AT3G14450.1-AT3G15355.1	Bra038095-Bra038138	567	2.9e-43	17	337142	412535	<1Mbp	<1Mbp
696	Chr3	21384917	21507654	2.14463e+07	A05	18210270	18286017	1.82481e+07	-	AT3G57700.1-AT3G58070.1	Bra004660-Bra004682	523	2.1e-32	14	122738	75748	<1Mbp	<1Mbp
697	Chr3	7388367	7666195	7527281	A05	8274802	8920487	8.59764e+06	-	AT3G21080.1-AT3G21750.1	Bra031386-Bra030437	434	8.8e-30	13	277829	645686	<1Mbp	<1Mbp
699	Chr3	7901905	8125931	8013918	A05	13041426	13386763	1.32141e+07	-	AT3G22350.1-AT3G22930.1	Bra032282-Bra038119	337	1.1e-21	10	224027	345338	<1Mbp	<1Mbp
706	Chr3	9279513	10521532	9.90052e+06	A06	18396995	19469640	1.89333e+07	+	AT3G25560.2-AT3G28210.1	Bra025145-Bra025324	5343	0	140	1242020	1072646	1~2Mbp	1~2Mbp
707	Chr3	17222027	18440010	1.7831e+07	A06	9581455	11083248	1.03324e+07	+	AT3G46760.1-AT3G49710.1	Bra019469-Bra019614	2858	9e-167	79	1217984	1501794	1~2Mbp	1~2Mbp
708	Chr3	10588947	11400266	1.09946e+07	A06	19470637	19834834	1.96527e+07	+	AT3G28340.1-AT3G29590.1	Bra025325-Bra025401	2109	2.9e-114	56	811320	364198	<1Mbp	<1Mbp
709	Chr3	2126414	2498095	2.31225e+06	A06	17732367	18160618	1.79465e+07	+	AT3G06740.1-AT3G07820.1	Bra037421-Bra037509	734	5e-35	22	371682	428252	<1Mbp	<1Mbp
710	Chr3	7079617	7530677	7305147	A06	2360756	2809579	2.58517e+06	+	AT3G20300.1-AT3G21380.1	Bra018861-Bra018940	714	6.4e-32	21	451061	448824	<1Mbp	<1Mbp
711	Chr3	18037047	18373024	1.8205e+07	A06	11356465	12001067	11678766	+	AT3G48690.1-AT3G49570.1	Bra009691-Bra009783	700	6.7e-34	20	335978	644603	<1Mbp	<1Mbp
712	Chr3	5884374	6332218	6108296	A06	1356445	1866712	1.61158e+06	+	AT3G17225.1-AT3G18450.1	Bra018695-Bra018773	686	2e-32	21	447845	510268	<1Mbp	<1Mbp
713	Chr3	18417568	18510963	1.84643e+07	A06	16982356	17156213	1.70693e+07	+	AT3G49670.1-AT3G49930.1	Bra024413-Bra024448	571	2.7e-21	15	93396	173858	<1Mbp	<1Mbp
714	Chr3	17867316	18074641	1.7971e+07	A06	25530375	25788417	25659396	+	AT3G48240.1-AT3G48750.1	Bra038608-Bra038652	542	7e-23	15	207326	258043	<1Mbp	<1Mbp
721	Chr3	16920445	18447646	1.7684e+07	A06	23247913	25431596	2.43398e+07	-	AT3G46070.1-AT3G49730.1	Bra017958-Bra018225	6502	0	171	1527202	2183684	1~2Mbp	2~5Mbp
722	Chr3	5159698	5614410	5387054	A06	2798192	3179428	2988810	-	AT3G15340.1-AT3G16500.1	Bra018938-Bra019016	1132	5.7e-102	32	454713	381237	<1Mbp	<1Mbp
723	Chr3	16477561	16949220	1.67134e+07	A06	25786768	26192401	2.59896e+07	-	AT3G45060.1-AT3G46140.1	Bra038652-Bra038301	879	4.2e-75	25	471660	405634	<1Mbp	<1Mbp
724	Chr3	4331756	4731803	4.53178e+06	A06	3801	332710	168256	-	AT3G13340.1-AT3G14210.1	Bra037954-Bra038012	792	7.5e-65	23	400048	328910	<1Mbp	<1Mbp
725	Chr3	19542931	19669774	1.96064e+07	A06	3199243	3502379	3350811	-	AT3G52730.1-AT3G53050.1	Bra019623-Bra019652	729	4.6e-48	19	126844	303137	<1Mbp	<1Mbp
726	Chr3	1317260	1546396	1431828	A06	13034869	13277149	13156009	-	AT3G04810.2-AT3G05380.2	Bra009950-Bra009993	606	1.4e-43	17	229137	242281	<1Mbp	<1Mbp
727	Chr3	1612860	1785334	1699097	A06	12707571	13018561	12863066	-	AT3G05550.1-AT3G05960.1	Bra009892-Bra009944	582	1.3e-39	16	172475	310991	<1Mbp	<1Mbp
728	Chr3	15972909	16266314	1.61196e+07	A06	8881685	9413447	9147566	-	AT3G44290.1-AT3G44718.1	Bra019421-Bra019459	536	4.9e-37	15	293406	531763	<1Mbp	<1Mbp
729	Chr3	4903012	5141348	5022180	A06	484284	634705	559494	-	AT3G14580.1-AT3G15270.1	Bra039656-Bra039682	520	2.6e-35	15	238337	150422	<1Mbp	<1Mbp
737	Chr3	21810260	23092850	22451555	A07	12927215	13604367	13265791	+	AT3G59020.2-AT3G62420.1	Bra003360-Bra003500	4617	6.1e-280	124	1282591	677153	1~2Mbp	<1Mbp
738	Chr3	20506992	21566482	21036737	A07	11992036	12733637	1.23628e+07	+	AT3G55320.1-AT3G58220.1	Bra003208-Bra003329	3325	3.9e-201	90	1059491	741602	1~2Mbp	<1Mbp
739	Chr3	19723351	20481322	2.01023e+07	A07	11564105	12066637	11815371	+	AT3G53230.1-AT3G55252.1	Bra003123-Bra003218	2619	8.5e-153	71	757972	502533	<1Mbp	<1Mbp
740	Chr3	8726122	9271390	8998756	A07	8021432	9155986	8588709	+	AT3G24160.1-AT3G25520.1	Bra015007-Bra015131	1951	1.5e-107	52	545269	1134555	<1Mbp	1~2Mbp
741	Chr3	8259855	8623162	8.44151e+06	A07	7151618	7892096	7521857	+	AT3G23160.1-AT3G23880.1	Bra014914-Bra014991	1819	2.4e-91	47	363308	740479	<1Mbp	<1Mbp
742	Chr3	21609307	21858204	2.17338e+07	A07	12732043	13013625	12872834	+	AT3G58420.1-AT3G59110.1	Bra003329-Bra003373	757	1.5e-33	21	248898	281583	<1Mbp	<1Mbp
743	Chr3	23150790	23316258	23233524	A07	13607343	13724697	13666020	+	AT3G62600.1-AT3G63095.1	Bra003501-Bra003523	753	5.4e-33	20	165469	117355	<1Mbp	<1Mbp
744	Chr3	19557721	19743297	19650509	A07	11095320	11246808	11171064	+	AT3G52770.1-AT3G53250.1	Bra028532-Bra028556	717	2e-30	19	185577	151489	<1Mbp	<1Mbp
745	Chr3	868791	1051522	960156	A07	368892	527929	448410	-	AT3G03610.1-AT3G04050.1	Bra036411-Bra036450	952	6.3e-71	25	182732	159038	<1Mbp	<1Mbp
746	Chr3	18474537	18944811	18709674	A07	2161049	2902564	2.53181e+06	-	AT3G49810.1-AT3G50990.1	Bra012061-Bra012181	942	6e-81	27	470275	741516	<1Mbp	<1Mbp
747	Chr3	8558332	8831838	8695085	A07	7773895	8492320	8.13311e+06	-	AT3G23750.1-AT3G24330.1	Bra014979-Bra015053	797	3e-64	22	273507	718426	<1Mbp	<1Mbp
748	Chr3	9881128	10245023	1.00631e+07	A07	10622154	10816874	10719514	-	AT3G26820.1-AT3G27660.1	Bra028458-Bra028488	452	5e-32	14	363896	194721	<1Mbp	<1Mbp
754	Chr3	4289194	4787236	4538215	A08	18329323	18963138	1.86462e+07	+	AT3G13275.1-AT3G14350.1	Bra030838-Bra030923	1134	9.5e-58	32	498043	633816	<1Mbp	<1Mbp
755	Chr3	4964155	5265678	5.11492e+06	A08	19086326	19475636	19280981	+	AT3G14790.1-AT3G15540.1	Bra030933-Bra039855	490	2.1e-22	15	301524	389311	<1Mbp	<1Mbp
766	Chr3	19186666	21561465	2.03741e+07	A09	10053235	13102698	1.1578e+07	+	AT3G51730.1-AT3G58200.1	Bra006870-Bra007386	15782	0	407	2374800	3049464	2~5Mbp	2~5Mbp
767	Chr3	21621997	23437344	2.25297e+07	A09	13130433	14836280	1.39834e+07	+	AT3G58450.2-AT3G63460.1	Bra007393-Bra007745	10203	0	266	1815348	1705848	1~2Mbp	1~2Mbp
768	Chr3	18455347	18842950	1.86491e+07	A09	18843697	19404674	1.91242e+07	+	AT3G49760.1-AT3G50700.1	Bra036025-Bra036098	1512	3.4e-80	40	387604	560978	<1Mbp	<1Mbp
769	Chr3	18634576	19006769	1.88207e+07	A09	9556921	9873629	9715275	+	AT3G50260.1-AT3G51150.1	Bra037124-Bra037195	581	9.3e-24	17	372194	316709	<1Mbp	<1Mbp
776	Chr3	18879923	19186634	1.90333e+07	A09	18248269	18787063	18517666	-	AT3G50790.1-AT3G51720.1	Bra036780-Bra036863	2454	5.6e-232	63	306712	538795	<1Mbp	<1Mbp
777	Chr3	9928157	10519166	1.02237e+07	A09	6563661	6755268	6.65946e+06	-	AT3G26934.1-AT3G28200.1	Bra039059-Bra039104	1385	4.7e-125	38	591010	191608	<1Mbp	<1Mbp
778	Chr3	9302010	9553437	9.42772e+06	A09	27867810	28045211	2.79565e+07	-	AT3G25590.1-AT3G26125.1	Bra017333-Bra017356	780	4.1e-55	21	251428	177402	<1Mbp	<1Mbp
779	Chr3	1435698	1785334	1610516	A09	8044229	8318073	8181151	-	AT3G05140.1-AT3G05960.1	Bra036575-Bra041081	647	3.5e-50	19	349637	273845	<1Mbp	<1Mbp
780	Chr3	10667262	11035308	10851285	A09	6375483	6590363	6482923	-	AT3G28450.1-AT3G29035.1	Bra036326-Bra039063	603	1.1e-43	17	368047	214881	<1Mbp	<1Mbp
781	Chr3	11011308	11400266	11205787	A09	7304830	7371905	7.33837e+06	-	AT3G29030.1-AT3G29590.1	Bra036207-Bra036225	523	2e-36	15	388959	67076	<1Mbp	<1Mbp
782	Chr3	3331398	3558269	3.44483e+06	A09	11966249	12441561	12203905	-	AT3G10660.1-AT3G11340.1	Bra007184-Bra007269	343	8.4e-23	11	226872	475313	<1Mbp	<1Mbp
787	Chr3	3360888	3770413	3.56565e+06	A10	2372467	2858092	2.61528e+06	+	AT3G10740.1-AT3G11910.1	Bra009083-Bra009210	1169	2.2e-60	33	409526	485626	<1Mbp	<1Mbp
788	Chr3	4342	258547	131444	A10	631750	944453	788102	+	AT3G01010.1-AT3G01690.1	Bra008695-Bra008761	783	5.9e-35	22	254206	312704	<1Mbp	<1Mbp
789	Chr3	889509	1222655	1056082	A10	6187072	6545733	6.3664e+06	+	AT3G03660.1-AT3G04530.1	Bra002108-Bra002181	651	3.3e-30	19	333147	358662	<1Mbp	<1Mbp
790	Chr3	16236343	16753833	16495088	A10	7888033	8437807	8162920	+	AT3G44700.1-AT3G45630.1	Bra002419-Bra002508	630	2e-30	19	517491	549775	<1Mbp	<1Mbp
791	Chr3	15660859	16020254	1.58406e+07	A10	19011680	19416837	1.92143e+07	+	AT3G43800.1-AT3G44340.1	Bra034977-Bra035009	605	5.8e-28	17	359396	405158	<1Mbp	<1Mbp
801	Chr3	2702973	3378369	3040671	A10	3688710	4888598	4288654	-	AT3G08880.1-AT3G10790.1	Bra009402-Bra001962	1788	2.3e-189	52	675397	1199889	<1Mbp	1~2Mbp
802	Chr3	394070	759282	576676	A10	28105	605647	316876	-	AT3G02160.1-AT3G03260.1	Bra008562-Bra008690	1585	1.9e-147	43	365213	577543	<1Mbp	<1Mbp
803	Chr3	1795337	1949789	1872563	A10	6464158	6825021	6.64459e+06	-	AT3G05980.1-AT3G06410.1	Bra002167-Bra002229	701	6.8e-49	19	154453	360864	<1Mbp	<1Mbp
808	Chr4	14052242	17443855	1.5748e+07	A01	3873	3540603	1772238	+	AT4G28410.1-AT4G37000.1	Bra011024-Bra011734	20872	0	539	3391614	3536731	2~5Mbp	2~5Mbp
809	Chr4	12072857	13247926	1.26604e+07	A01	6850434	8686273	7.76835e+06	+	AT4G23030.1-AT4G26140.1	Bra013648-Bra013956	8355	0	215	1175070	1835840	1~2Mbp	1~2Mbp
810	Chr4	9752824	11031572	10392198	A01	4383599	5830663	5107131	+	AT4G17490.1-AT4G20460.1	Bra040158-Bra013466	6980	0	181	1278749	1447065	1~2Mbp	1~2Mbp
811	Chr4	11126151	12120134	1.16231e+07	A01	5834344	7065447	6.4499e+06	+	AT4G20740.1-AT4G23130.1	Bra013467-Bra013676	5785	0	150	993984	1231104	<1Mbp	1~2Mbp
812	Chr4	17479173	17874803	17676988	A01	3507741	3939470	3.72361e+06	+	AT4G37100.1-AT4G38060.2	Bra011726-Bra011805	1846	9.3e-103	48	395631	431730	<1Mbp	<1Mbp
813	Chr4	9395636	9744860	9570248	A01	8547588	9096423	8.82201e+06	+	AT4G16700.1-AT4G17470.1	Bra013937-Bra026256	1513	7.5e-83	40	349225	548836	<1Mbp	<1Mbp
814	Chr4	8334176	8590345	8.46226e+06	A01	12943905	13491494	1.32177e+07	+	AT4G14500.2-AT4G15050.1	Bra036864-Bra036925	1456	1.8e-78	38	256170	547590	<1Mbp	<1Mbp
815	Chr4	1329952	1610037	1.46999e+06	A01	21789263	22094384	2.19418e+07	+	AT4G03010.1-AT4G03630.1	Bra034161-Bra034226	1450	4.4e-77	38	280086	305122	<1Mbp	<1Mbp
816	Chr4	9206597	9414111	9310354	A01	13500004	13883670	13691837	+	AT4G16280.2-AT4G16745.1	Bra038446-Bra038505	1435	2.4e-75	37	207515	383667	<1Mbp	<1Mbp
817	Chr4	8225481	8715339	8470410	A01	14462247	15671757	15067002	+	AT4G14290.1-AT4G15260.1	Bra023721-Bra023861	1122	8.3e-59	32	489859	1209511	<1Mbp	1~2Mbp
820	Chr4	13200593	14044902	1.36227e+07	A01	9109041	10335042	9.72204e+06	-	AT4G26010.1-AT4G28395.1	Bra026259-Bra026470	6044	0	156	844310	1226002	<1Mbp	1~2Mbp
821	Chr4	18015736	18580717	1.82982e+07	A01	3943856	4376302	4160079	-	AT4G38520.1-AT4G40080.1	Bra011807-Bra040157	2738	2.3e-277	72	564982	432447	<1Mbp	<1Mbp
822	Chr4	6713557	7454481	7084019	A01	6641818	7536422	7089120	-	AT4G10960.1-AT4G12600.1	Bra013616-Bra013744	1314	4e-127	38	740925	894605	<1Mbp	<1Mbp
823	Chr4	17374458	17525159	1.74498e+07	A01	3458730	3609183	3.53396e+06	-	AT4G36880.1-AT4G37240.1	Bra011715-Bra011746	926	4.9e-66	24	150702	150454	<1Mbp	<1Mbp
824	Chr4	2289959	2760912	2.52544e+06	A01	5996334	6548538	6272436	-	AT4G04570.2-AT4G05450.1	Bra013500-Bra013596	629	1.9e-51	19	470954	552205	<1Mbp	<1Mbp
825	Chr4	17915293	18293383	18104338	A01	2487918	2952369	2.72014e+06	-	AT4G38200.1-AT4G39330.1	Bra011510-Bra011611	527	2.7e-42	17	378091	464452	<1Mbp	<1Mbp
833	Chr4	13177409	13571474	1.33744e+07	A02	5568508	6374357	5.97143e+06	-	AT4G25960.1-AT4G27020.1	Bra035541-Bra022481	937	5.4e-82	27	394066	805850	<1Mbp	<1Mbp
834	Chr4	6732580	7112480	6922530	A02	15055407	15437066	1.52462e+07	-	AT4G11010.1-AT4G11820.1	Bra033126-Bra033163	764	3.5e-57	21	379901	381660	<1Mbp	<1Mbp
835	Chr4	9648527	9867022	9.75777e+06	A02	17352543	18027628	1.76901e+07	-	AT4G17190.1-AT4G17730.1	Bra022073-Bra022156	677	5.6e-52	19	218496	675086	<1Mbp	<1Mbp
836	Chr4	6245961	6499010	6.37249e+06	A02	15512836	16000250	15756543	-	AT4G09970.2-AT4G10510.1	Bra033170-Bra033210	615	6.8e-43	17	253050	487415	<1Mbp	<1Mbp
837	Chr4	10319862	10704816	10512339	A02	16053754	16747185	1.64005e+07	-	AT4G18800.1-AT4G19680.1	Bra021948-Bra022004	527	1.1e-40	16	384955	693432	<1Mbp	<1Mbp
838	Chr4	13554604	13709149	1.36319e+07	A02	7850253	8276356	8.0633e+06	-	AT4G27000.1-AT4G27410.2	Bra022685-Bra032933	364	3.6e-25	11	154546	426104	<1Mbp	<1Mbp
839	Chr4	10157887	10321551	10239719	A02	16498458	16932540	16715499	-	AT4G18380.1-AT4G18800.1	Bra021984-Bra022022	347	6.9e-21	10	163665	434083	<1Mbp	<1Mbp
844	Chr4	5536699	7457714	6.49721e+06	A03	16182678	16957523	1.65701e+07	+	AT4G08670.1-AT4G12610.1	Bra000652-Bra000782	3397	1.9e-210	96	1921016	774846	1~2Mbp	<1Mbp
845	Chr4	16213324	16913704	16563514	A03	558574	1328777	943676	+	AT4G33810.1-AT4G35660.1	Bra017609-Bra017727	2895	1.8e-168	77	700381	770204	<1Mbp	<1Mbp
846	Chr4	16857299	17422130	1.71397e+07	A03	1065829	1873227	1469528	+	AT4G35500.1-AT4G36945.1	Bra017688-Bra017803	1894	1.1e-108	51	564832	807399	<1Mbp	<1Mbp
847	Chr4	17492115	17861261	17676688	A03	1826878	2521538	2174208	+	AT4G37140.1-AT4G38010.1	Bra017797-Bra017881	1274	3.7e-68	34	369147	694661	<1Mbp	<1Mbp
848	Chr4	345952	625850	485901	A03	17847868	18089823	1.79688e+07	+	AT4G00810.1-AT4G01470.1	Bra000929-Bra000974	975	6.4e-49	26	279899	241956	<1Mbp	<1Mbp
849	Chr4	13324130	13557854	13440992	A03	26001949	26472292	2.62371e+07	+	AT4G26340.1-AT4G27000.1	Bra028923-Bra029020	811	1.5e-33	23	233725	470344	<1Mbp	<1Mbp
850	Chr4	2030319	2594119	2312219	A03	16979608	17176088	17077848	+	AT4G04210.1-AT4G05070.1	Bra000787-Bra000813	728	2.2e-35	21	563801	196481	<1Mbp	<1Mbp
854	Chr4	11133186	16344818	13739002	A03	2531348	8246200	5388774	-	AT4G20780.1-AT4G34131.1	Bra017882-Bra038801	21641	0	575	5211633	5714853	>5Mbp	>5Mbp
855	Chr4	9581586	10623521	1.01026e+07	A03	8520692	9479506	9000099	-	AT4G17030.1-AT4G19490.1	Bra012539-Bra012684	4252	0	112	1041936	958815	1~2Mbp	<1Mbp
856	Chr4	681862	1610037	1.14595e+06	A03	17198572	17794273	1.74964e+07	-	AT4G01575.1-AT4G03630.1	Bra000816-Bra000921	2937	6.4e-310	79	928176	595702	<1Mbp	<1Mbp
857	Chr4	8672070	9495816	9083943	A03	9492931	10042932	9.76793e+06	-	AT4G15215.1-AT4G16860.1	Bra012688-Bra012797	2818	3.8e-292	75	823747	550002	<1Mbp	<1Mbp
858	Chr4	154705	333477	244091	A03	17993058	18100139	1.80466e+07	-	AT4G00355.2-AT4G00770.1	Bra000956-Bra000977	795	9.4e-55	21	178773	107082	<1Mbp	<1Mbp
859	Chr4	10699238	11023755	1.08615e+07	A03	8248081	8511300	8.37969e+06	-	AT4G19670.1-AT4G20440.3	Bra038802-Bra012536	786	2.8e-59	22	324518	263220	<1Mbp	<1Mbp
860	Chr4	16402280	16799553	1.66009e+07	A03	11296345	11846764	1.15716e+07	-	AT4G34265.1-AT4G35300.1	Bra013029-Bra013114	682	2.7e-57	20	397274	550420	<1Mbp	<1Mbp
861	Chr4	11555186	11943885	1.17495e+07	A03	16770154	17146991	1.69586e+07	-	AT4G21750.2-AT4G22730.1	Bra000754-Bra000807	505	2.3e-39	16	388700	376838	<1Mbp	<1Mbp
862	Chr4	17388814	17525159	1.7457e+07	A03	1786696	1918667	1.85268e+06	-	AT4G36900.1-AT4G37240.1	Bra017789-Bra017811	477	3.4e-29	13	136346	131972	<1Mbp	<1Mbp
863	Chr4	7758610	8120358	7939484	A03	23212907	23429025	23320966	-	AT4G13340.1-AT4G14080.1	Bra001918-Bra001950	434	1e-29	13	361749	216119	<1Mbp	<1Mbp
864	Chr4	8208985	8513727	8361356	A03	22951283	23204355	23077819	-	AT4G14250.1-AT4G14840.1	Bra001870-Bra001915	418	1.8e-29	13	304743	253073	<1Mbp	<1Mbp
865	Chr4	18457957	18573084	1.85155e+07	A03	2280101	2483267	2381684	-	AT4G39780.1-AT4G40060.1	Bra017853-Bra017879	407	3.1e-24	11	115128	203167	<1Mbp	<1Mbp
866	Chr4	12878775	13060107	12969441	A03	27022886	27367835	2.71954e+07	-	AT4G25090.1-AT4G25590.1	Bra029119-Bra029194	402	1.5e-26	12	181333	344950	<1Mbp	<1Mbp
871	Chr4	7769770	8236715	8.00324e+06	A04	3946412	4725711	4.33606e+06	+	AT4G13350.1-AT4G14305.1	Bra032698-Bra032782	1778	3.2e-93	47	466946	779300	<1Mbp	<1Mbp
874	Chr4	18071884	18584524	18328204	A04	5144625	5810745	5477685	-	AT4G38680.1-AT4G40100.1	Bra030233-Bra030325	1245	1.2e-112	35	512641	666121	<1Mbp	<1Mbp
875	Chr4	15042413	15476655	15259534	A04	6094533	6663619	6379076	-	AT4G30910.1-AT4G32000.1	Bra032032-Bra032118	823	6.9e-71	24	434243	569087	<1Mbp	<1Mbp
876	Chr4	8588548	8869273	8.72891e+06	A04	9565295	9821431	9693363	-	AT4G15050.1-AT4G15530.2	Bra039540-Bra039570	791	1e-55	21	280726	256137	<1Mbp	<1Mbp
877	Chr4	6041342	6373536	6207439	A04	16331202	17343365	1.68373e+07	-	AT4G09560.1-AT4G10265.1	Bra027992-Bra028075	566	1.1e-44	17	332195	1012164	<1Mbp	1~2Mbp
893	Chr4	973924	1443499	1.20871e+06	A05	16390049	16930125	16660087	-	AT4G02210.1-AT4G03290.1	Bra018504-Bra018563	1561	9.4e-141	42	469576	540077	<1Mbp	<1Mbp
896	Chr4	9648527	10523961	10086244	A06	20918730	21740516	21329623	+	AT4G17190.1-AT4G19230.1	Bra024917-Bra025083	2045	1.3e-117	58	875435	821787	<1Mbp	<1Mbp
897	Chr4	17909919	18451293	18180606	A06	21913825	22286518	2.21002e+07	+	AT4G38190.1-AT4G39770.1	Bra033554-Bra033634	1965	1.9e-101	53	541375	372694	<1Mbp	<1Mbp
900	Chr4	16842188	16995820	16919004	A06	17530807	17700764	1.76158e+07	-	AT4G35460.1-AT4G35880.1	Bra024490-Bra024516	385	5.5e-23	11	153633	169958	<1Mbp	<1Mbp
915	Chr4	7765073	8165008	7.96504e+06	A07	7700062	8391456	8045759	-	AT4G13345.1-AT4G14150.1	Bra014969-Bra015042	619	3e-48	18	399936	691395	<1Mbp	<1Mbp
916	Chr4	13985461	14200901	14093181	A07	676727	922637	799682	-	AT4G28190.1-AT4G28730.1	Bra036458-Bra036504	452	6.7e-29	13	215441	245911	<1Mbp	<1Mbp
917	Chr4	14352037	14508482	1.44303e+07	A07	93550	277240	185395	-	AT4G29130.1-AT4G29570.1	Bra039004-Bra039025	394	8.1e-23	11	156446	183691	<1Mbp	<1Mbp
921	Chr4	15787209	16793685	16290447	A08	8419255	9414860	8.91706e+06	+	AT4G32720.1-AT4G35290.1	Bra034530-Bra020811	4059	1.3e-245	108	1006477	995606	1~2Mbp	<1Mbp
922	Chr4	17504564	17900305	1.77024e+07	A08	6097269	6520381	6308825	+	AT4G37180.1-AT4G38140.1	Bra010581-Bra010641	1436	1.9e-73	38	395742	423113	<1Mbp	<1Mbp
923	Chr4	17097565	17403332	1.72504e+07	A08	5903069	6308757	6105913	+	AT4G36130.1-AT4G36920.1	Bra010550-Bra010610	986	4.4e-48	27	305768	405689	<1Mbp	<1Mbp
924	Chr4	15469895	15765114	1.56175e+07	A08	13823345	14008331	13915838	+	AT4G31985.1-AT4G32680.1	Bra040064-Bra040090	744	9.4e-35	21	295220	184987	<1Mbp	<1Mbp
932	Chr4	13870382	15454160	14662271	A08	4002949	5073619	4538284	-	AT4G27850.1-AT4G31940.1	Bra010214-Bra010393	4965	0	135	1583779	1070671	1~2Mbp	1~2Mbp
933	Chr4	9593529	11031572	1.03126e+07	A08	10180838	11348485	1.07647e+07	-	AT4G17060.1-AT4G20460.1	Bra020917-Bra021072	3574	0	99	1438044	1167648	1~2Mbp	1~2Mbp
934	Chr4	17928677	18580717	18254697	A08	6516194	7084586	6800390	-	AT4G38230.1-AT4G40080.1	Bra010640-Bra010763	3019	3.2e-320	80	652041	568393	<1Mbp	<1Mbp
935	Chr4	11527229	12120134	1.18237e+07	A08	9489694	9989262	9739478	-	AT4G21690.1-AT4G23130.1	Bra020820-Bra020890	1293	9.6e-122	37	592906	499569	<1Mbp	<1Mbp
936	Chr4	8730723	9186779	8958751	A08	17645724	18131352	17888538	-	AT4G15300.1-AT4G16230.1	Bra014371-Bra038092	1206	3.6e-105	33	456057	485629	<1Mbp	<1Mbp
937	Chr4	13430527	13823342	1.36269e+07	A08	5012526	5285132	5148829	-	AT4G26630.1-AT4G27680.1	Bra010387-Bra010432	1077	3.6e-92	30	392816	272607	<1Mbp	<1Mbp
938	Chr4	16807265	17104479	16955872	A08	5605880	5812689	5.70928e+06	-	AT4G35335.1-AT4G36140.1	Bra010496-Bra010536	1071	1.4e-86	29	297215	206810	<1Mbp	<1Mbp
939	Chr4	12849709	13152277	13000993	A08	5356637	5517827	5437232	-	AT4G24990.1-AT4G25870.1	Bra010446-Bra010478	813	1.6e-63	23	302569	161191	<1Mbp	<1Mbp
940	Chr4	8347822	8572489	8.46016e+06	A08	12172920	12416097	1.22945e+07	-	AT4G14550.1-AT4G15000.1	Bra039703-Bra039732	702	2.8e-49	19	224668	243178	<1Mbp	<1Mbp
941	Chr4	12422105	12789782	1.26059e+07	A08	5539738	5875406	5707572	-	AT4G23895.1-AT4G24810.1	Bra010481-Bra010547	674	1.7e-57	20	367678	335669	<1Mbp	<1Mbp
942	Chr4	7504852	7901328	7703090	A08	12454006	12989109	1.27216e+07	-	AT4G12760.1-AT4G13580.1	Bra034872-Bra034912	650	1.7e-50	19	396477	535104	<1Mbp	<1Mbp
953	Chr4	1887528	2752943	2.32024e+06	A09	32799516	33586481	3.3193e+07	+	AT4G03960.1-AT4G05420.1	Bra029480-Bra029577	2389	1.4e-138	64	865416	786966	<1Mbp	<1Mbp
954	Chr4	11355	336344	173850	A09	5259366	5505204	5382285	+	AT4G00026.1-AT4G00780.1	Bra037306-Bra037358	1517	3e-82	40	324990	245839	<1Mbp	<1Mbp
955	Chr4	7134084	7462253	7.29817e+06	A09	32244916	32737491	3.24912e+07	+	AT4G11860.1-AT4G12620.1	Bra029419-Bra029471	1201	2e-58	32	328170	492576	<1Mbp	<1Mbp
956	Chr4	17999432	18377240	18188336	A09	4711174	5223726	4967450	+	AT4G38470.1-AT4G39530.1	Bra031115-Bra031229	1180	1.1e-54	33	377809	512553	<1Mbp	<1Mbp
957	Chr4	6132917	6566504	6.34971e+06	A09	22328996	22918239	2.26236e+07	+	AT4G09720.1-AT4G10620.1	Bra032914-Bra037924	1017	1.1e-51	28	433588	589244	<1Mbp	<1Mbp
958	Chr4	9655837	9859288	9.75756e+06	A09	29182485	29508644	2.93456e+07	+	AT4G17215.1-AT4G17710.1	Bra017474-Bra017519	706	2.7e-31	19	203452	326160	<1Mbp	<1Mbp
968	Chr4	656407	1331139	993773	A09	5792893	6380921	6086907	-	AT4G01520.1-AT4G03010.1	Bra036226-Bra036326	3014	0	79	674733	588029	<1Mbp	<1Mbp
969	Chr4	11254602	12084256	11669429	A09	32134165	33633761	32883963	-	AT4G21080.1-AT4G23050.1	Bra038555-Bra032292	1574	1.8e-163	46	829655	1499597	<1Mbp	1~2Mbp
970	Chr4	334732	571595	453164	A09	5503936	5744286	5624111	-	AT4G00780.1-AT4G01390.1	Bra037358-Bra037411	1552	5.3e-129	40	236864	240351	<1Mbp	<1Mbp
971	Chr4	16614327	17297722	1.6956e+07	A09	15456915	15951583	15704249	-	AT4G34870.1-AT4G36690.3	Bra037217-Bra037296	1236	2.8e-118	36	683396	494669	<1Mbp	<1Mbp
972	Chr4	15009605	15522593	15266099	A09	15103892	15456043	1.528e+07	-	AT4G30825.1-AT4G32130.1	Bra007803-Bra037216	840	9.5e-73	25	512989	352152	<1Mbp	<1Mbp
973	Chr4	851210	1209287	1.03025e+06	A09	634229	861388	747808	-	AT4G01960.1-AT4G02730.1	Bra032557-Bra032607	411	3.8e-29	13	358078	227160	<1Mbp	<1Mbp
974	Chr4	10489042	10943561	1.07163e+07	A09	25873758	26282297	2.6078e+07	-	AT4G19185.1-AT4G20260.2	Bra027560-Bra027604	393	2.4e-28	13	454520	408540	<1Mbp	<1Mbp
975	Chr4	6738120	7057954	6898037	A09	16764149	17165462	1.69648e+07	-	AT4G11030.1-AT4G11690.1	Bra027636-Bra027700	361	5.2e-23	11	319835	401314	<1Mbp	<1Mbp
987	Chr4	13116076	13761559	1.34388e+07	A10	9475493	11596736	1.05361e+07	+	AT4G25760.1-AT4G27560.1	Bra002706-Bra003021	2061	2.1e-112	59	645484	2121244	<1Mbp	2~5Mbp
988	Chr4	16664822	17104479	1.68847e+07	A10	5127144	6238427	5.68279e+06	+	AT4G35000.1-AT4G36140.1	Bra001986-Bra002117	1023	1.3e-45	30	439658	1111284	<1Mbp	1~2Mbp
989	Chr4	844409	1527133	1185771	A10	13375706	13865706	13620706	+	AT4G01950.1-AT4G03440.1	Bra033323-Bra033416	1010	7.5e-50	30	682725	490001	<1Mbp	<1Mbp
990	Chr4	12192136	12519841	1.2356e+07	A10	14022727	14645812	1.43343e+07	+	AT4G23330.1-AT4G24100.1	Bra035219-Bra035282	589	1.2e-23	17	327706	623086	<1Mbp	<1Mbp
995	Chr4	6574472	7057954	6816213	A10	13835695	14696189	14265942	-	AT4G10650.1-AT4G11690.1	Bra033410-Bra035288	1858	9.7e-172	49	483483	860495	<1Mbp	<1Mbp
996	Chr4	345952	659178	502565	A10	12909826	13152014	13030920	-	AT4G00810.1-AT4G01520.1	Bra033239-Bra033285	592	4.5e-45	17	313227	242189	<1Mbp	<1Mbp
997	Chr4	14566265	14880331	14723298	A10	9369740	9950587	9.66016e+06	-	AT4G29740.1-AT4G30430.1	Bra002691-Bra002777	463	9.8e-32	14	314067	580848	<1Mbp	<1Mbp
1003	Chr5	20835137	21140643	20987890	A01	11271092	12058184	11664638	+	AT5G51270.1-AT5G52050.1	Bra033825-Bra028302	1203	3.7e-67	32	305507	787093	<1Mbp	<1Mbp
1004	Chr5	22598398	22991467	2.27949e+07	A01	9850231	10282856	1.00665e+07	+	AT5G55840.1-AT5G56860.1	Bra026391-Bra026461	878	3.5e-38	25	393070	432626	<1Mbp	<1Mbp
1005	Chr5	20745349	21357105	21051227	A01	8120067	8425748	8.27291e+06	+	AT5G51020.1-AT5G52650.1	Bra013861-Bra013915	811	9.7e-40	25	611757	305682	<1Mbp	<1Mbp
1006	Chr5	21184522	21321236	21252879	A01	11957308	12181475	1.20694e+07	+	AT5G52140.1-AT5G52530.1	Bra028293-Bra028314	693	2.5e-27	18	136715	224168	<1Mbp	<1Mbp
1007	Chr5	23109438	23507288	23308363	A01	664409	1285029	974719	+	AT5G57110.1-AT5G58090.1	Bra011144-Bra011249	619	3.7e-23	19	397851	620621	<1Mbp	<1Mbp
1008	Chr5	1105410	1507224	1306317	A01	21487475	21701154	2.15943e+07	+	AT5G04090.1-AT5G05100.1	Bra034101-Bra034145	606	7.8e-31	18	401815	213680	<1Mbp	<1Mbp
1009	Chr5	1884928	2154553	2.01974e+06	A01	20505986	20855182	20680584	+	AT5G06230.1-AT5G06950.1	Bra021580-Bra038705	591	2.3e-25	17	269626	349197	<1Mbp	<1Mbp
1010	Chr5	21990912	22340100	22165506	A01	9582568	9926505	9.75454e+06	+	AT5G54190.2-AT5G55050.1	Bra026349-Bra026402	589	1.7e-25	17	349189	343938	<1Mbp	<1Mbp
1011	Chr5	26660600	26933093	2.67968e+07	A01	3387774	3762468	3575121	+	AT5G66770.1-AT5G67480.1	Bra011700-Bra011776	511	2.6e-24	15	272494	374695	<1Mbp	<1Mbp
1012	Chr5	20303414	20676612	20490013	A01	7746598	8085858	7916228	+	AT5G49910.1-AT5G50810.1	Bra013786-Bra013855	472	7.6e-23	15	373199	339261	<1Mbp	<1Mbp
1025	Chr5	18187630	19172823	1.86802e+07	A01	4383599	5600318	4.99196e+06	-	AT5G45070.1-AT5G47220.1	Bra040158-Bra013428	2050	3.5e-216	58	985194	1216720	<1Mbp	1~2Mbp
1026	Chr5	7836096	8240366	8038231	A01	10292668	10510111	1.04014e+07	-	AT5G23260.2-AT5G24270.1	Bra026462-Bra026507	1468	4.1e-127	39	404271	217444	<1Mbp	<1Mbp
1027	Chr5	5240675	5801244	5.52096e+06	A01	19285259	19655414	1.94703e+07	-	AT5G16040.1-AT5G17600.1	Bra021354-Bra021435	897	6.2e-79	27	560570	370156	<1Mbp	<1Mbp
1028	Chr5	26648951	26957642	2.68033e+07	A01	23795178	24204189	2.39997e+07	-	AT5G66750.1-AT5G67580.2	Bra029978-Bra040221	711	9.5e-53	20	308692	409012	<1Mbp	<1Mbp
1029	Chr5	4857259	5207987	5032623	A01	19736799	20035325	19886062	-	AT5G15010.1-AT5G15950.1	Bra021458-Bra021514	606	2.8e-47	18	350729	298527	<1Mbp	<1Mbp
1030	Chr5	17814336	18097585	1.7956e+07	A01	5645645	5995955	5820800	-	AT5G44230.1-AT5G44820.1	Bra013434-Bra013499	599	1.9e-44	17	283250	350311	<1Mbp	<1Mbp
1031	Chr5	23004196	23366867	2.31855e+07	A01	8435998	8686273	8.56114e+06	-	AT5G56870.1-AT5G57685.1	Bra013917-Bra013956	501	4.4e-35	15	362672	250276	<1Mbp	<1Mbp
1032	Chr5	19207099	19337101	19272100	A01	8939769	9096423	9018096	-	AT5G47330.1-AT5G47730.1	Bra026229-Bra026256	424	3.5e-27	12	130003	156655	<1Mbp	<1Mbp
1043	Chr5	3393569	7697927	5545748	A02	1281973	4296270	2.78912e+06	+	AT5G10740.1-AT5G23000.1	Bra028908-Bra020228	18846	0	496	4304359	3014298	2~5Mbp	2~5Mbp
1044	Chr5	20505180	22298346	21401763	A02	6549212	8276356	7412784	+	AT5G50360.1-AT5G54900.1	Bra022512-Bra032933	6648	0	177	1793167	1727145	1~2Mbp	1~2Mbp
1045	Chr5	18223453	19347629	18785541	A02	16053754	18027628	17040691	+	AT5G45105.2-AT5G47770.1	Bra021948-Bra022156	3939	4.9e-230	106	1124177	1973875	1~2Mbp	1~2Mbp
1046	Chr5	22273070	23124513	2.26988e+07	A02	5551257	6247434	5.89935e+06	+	AT5G54830.1-AT5G57120.1	Bra035540-Bra035650	3143	3.1e-178	84	851444	696178	<1Mbp	<1Mbp
1047	Chr5	8428078	9075690	8751884	A02	18483190	18895743	1.86895e+07	+	AT5G24610.1-AT5G25980.1	Bra020464-Bra020523	1597	1.2e-77	43	647613	412554	<1Mbp	<1Mbp
1048	Chr5	7696135	8423480	8.05981e+06	A02	21499411	21994521	21746966	+	AT5G23000.1-AT5G24600.1	Bra029349-Bra029418	1459	9.4e-86	41	727346	495111	<1Mbp	<1Mbp
1049	Chr5	5917	352069	178993	A02	1132830	1367737	1.25028e+06	+	AT5G01020.1-AT5G01900.1	Bra028877-Bra028918	1148	4.2e-58	31	346153	234908	<1Mbp	<1Mbp
1050	Chr5	26425736	26728666	26577201	A02	22021979	22386161	22204070	+	AT5G66090.1-AT5G66940.1	Bra031804-Bra031853	689	1.7e-33	20	302931	364183	<1Mbp	<1Mbp
1051	Chr5	6129237	6553242	6.34124e+06	A02	20388668	20634884	20511776	+	AT5G18475.1-AT5G19420.1	Bra020748-Bra029198	644	2.5e-26	19	424006	246217	<1Mbp	<1Mbp
1052	Chr5	2399504	2758362	2578933	A02	21220693	21697421	21459057	+	AT5G07580.1-AT5G08520.1	Bra029302-Bra029380	574	2.5e-23	17	358859	476729	<1Mbp	<1Mbp
1064	Chr5	395634	2943668	1669651	A02	2092	1167732	584912	-	AT5G02030.1-AT5G09450.1	Bra028632-Bra028883	7770	0	212	2548035	1165641	2~5Mbp	1~2Mbp
1065	Chr5	23144980	23823265	2.34841e+07	A02	4904919	5536609	5220764	-	AT5G57130.1-AT5G59010.1	Bra020338-Bra020463	3364	0	89	678286	631691	<1Mbp	<1Mbp
1066	Chr5	25490073	26369751	25929912	A02	22255777	22898002	2.25769e+07	-	AT5G63680.1-AT5G65925.1	Bra031843-Bra031951	2991	9.1e-322	81	879679	642226	<1Mbp	<1Mbp
1067	Chr5	23851905	24496351	24174128	A02	4294945	4953518	4.62423e+06	-	AT5G59090.1-AT5G60890.1	Bra020228-Bra020347	2821	2e-297	75	644447	658574	<1Mbp	<1Mbp
1068	Chr5	19366483	20193429	19779956	A02	19481975	20220582	1.98513e+07	-	AT5G47820.1-AT5G49700.1	Bra020612-Bra020729	2397	3.1e-249	65	826947	738608	<1Mbp	<1Mbp
1069	Chr5	24821258	25273537	2.50474e+07	A02	20770029	21265537	21017783	-	AT5G61780.1-AT5G62970.1	Bra029225-Bra029309	1964	4.6e-186	52	452280	495509	<1Mbp	<1Mbp
1070	Chr5	15883179	16459237	16171208	A02	8413788	9184376	8799082	-	AT5G39670.1-AT5G41120.1	Bra032956-Bra033077	1236	3.3e-114	35	576059	770589	<1Mbp	<1Mbp
1071	Chr5	9540925	9992770	9.76685e+06	A02	19054575	19415116	1.92348e+07	-	AT5G27120.1-AT5G27960.1	Bra020550-Bra020601	978	4.4e-83	27	451846	360542	<1Mbp	<1Mbp
1072	Chr5	25333263	25558752	2.5446e+07	A02	20631576	20816189	2.07239e+07	-	AT5G63160.1-AT5G63860.1	Bra029198-Bra029235	972	8.3e-76	26	225490	184614	<1Mbp	<1Mbp
1073	Chr5	5460976	5895572	5678274	A02	23009515	23371264	2.31904e+07	-	AT5G16640.1-AT5G17830.1	Bra031979-Bra035352	912	4.4e-77	26	434597	361750	<1Mbp	<1Mbp
1074	Chr5	24466531	24638599	24552565	A02	21361546	21559445	2.14605e+07	-	AT5G60810.1-AT5G61260.1	Bra029324-Bra029354	880	2.6e-62	23	172069	197900	<1Mbp	<1Mbp
1075	Chr5	13661923	14194054	1.3928e+07	A02	23497330	23949085	2.37232e+07	-	AT5G35430.1-AT5G36100.1	Bra035363-Bra035400	777	3.9e-62	22	532132	451756	<1Mbp	<1Mbp
1076	Chr5	9072727	9345011	9208869	A02	18901315	19053010	1.89772e+07	-	AT5G25980.1-AT5G26650.1	Bra020524-Bra020549	737	1.1e-52	20	272285	151696	<1Mbp	<1Mbp
1077	Chr5	2858849	3160445	3009647	A02	22512956	22890631	2.27018e+07	-	AT5G08790.1-AT5G10100.1	Bra031879-Bra031949	556	1.4e-43	17	301597	377676	<1Mbp	<1Mbp
1083	Chr5	737590	7685052	4211321	A03	27475579	31825532	2.96506e+07	+	AT5G03140.1-AT5G22960.1	Bra005680-Bra006646	26687	0	712	6947463	4349954	>5Mbp	2~5Mbp
1084	Chr5	386018	627124	506571	A03	27557180	27816391	2.76868e+07	+	AT5G02020.1-AT5G02760.1	Bra005701-Bra005755	1171	1.5e-60	31	241107	259212	<1Mbp	<1Mbp
1085	Chr5	20161206	20552566	20356886	A03	15808920	16003341	1.59061e+07	+	AT5G49660.1-AT5G50460.1	Bra000592-Bra000627	1037	9.6e-48	28	391361	194422	<1Mbp	<1Mbp
1086	Chr5	18801218	19307895	1.90546e+07	A03	9018376	9403880	9211128	+	AT5G46350.1-AT5G47635.1	Bra012614-Bra012673	1011	1.9e-52	29	506678	385505	<1Mbp	<1Mbp
1087	Chr5	2285040	2669923	2.47748e+06	A03	10741213	11289984	1.10156e+07	+	AT5G07280.1-AT5G08300.1	Bra012925-Bra013027	906	7.8e-45	26	384884	548772	<1Mbp	<1Mbp
1088	Chr5	4950411	5306068	5.12824e+06	A03	18189502	18429142	18309322	+	AT5G15250.1-AT5G16230.1	Bra000999-Bra001057	884	5.9e-47	25	355658	239641	<1Mbp	<1Mbp
1089	Chr5	7696135	7841026	7.76858e+06	A03	11123931	11297565	11210748	+	AT5G23000.1-AT5G23270.1	Bra013000-Bra013029	772	2.5e-34	20	144892	173635	<1Mbp	<1Mbp
1111	Chr5	20757284	22883842	21820563	A03	25992577	27367835	26680206	-	AT5G51060.1-AT5G56510.1	Bra028921-Bra029194	7008	0	189	2126559	1375259	2~5Mbp	1~2Mbp
1112	Chr5	22885192	23820237	2.33527e+07	A03	32205527	32786131	32495829	-	AT5G56520.1-AT5G59000.1	Bra006733-Bra006869	4117	0	109	935046	580605	<1Mbp	<1Mbp
1113	Chr5	24469587	24831553	24650570	A03	10720985	11156125	10938555	-	AT5G60820.1-AT5G61800.1	Bra012920-Bra013006	2408	3.8e-226	62	361967	435141	<1Mbp	<1Mbp
1114	Chr5	23885855	24462536	2.41742e+07	A03	31831596	32192343	3.2012e+07	-	AT5G59190.1-AT5G60800.1	Bra006647-Bra006728	2078	7.2e-203	56	576682	360748	<1Mbp	<1Mbp
1115	Chr5	5917	374954	190436	A03	27389528	27626989	2.75083e+07	-	AT5G01020.1-AT5G01970.1	Bra005657-Bra005716	1499	6.2e-133	40	369038	237462	<1Mbp	<1Mbp
1116	Chr5	20569563	20749506	2.06595e+07	A03	24022433	24279180	2.41508e+07	-	AT5G50520.1-AT5G51030.1	Bra022746-Bra022788	834	7.4e-63	22	179944	256748	<1Mbp	<1Mbp
1117	Chr5	648704	885425	767064	A03	27636470	27805534	27721002	-	AT5G02840.1-AT5G03520.1	Bra005718-Bra005751	772	1.2e-57	21	236722	169065	<1Mbp	<1Mbp
1118	Chr5	24472639	24859272	2.4666e+07	A03	28647019	28824561	28735790	-	AT5G60830.1-AT5G61900.3	Bra005931-Bra005971	510	2.5e-39	16	386634	177543	<1Mbp	<1Mbp
1119	Chr5	23044944	23400300	23222622	A03	4466750	4846096	4656423	-	AT5G56970.1-AT5G57750.1	Bra024081-Bra024135	380	2.6e-26	12	355357	379347	<1Mbp	<1Mbp
1120	Chr5	20892746	21140643	2.10167e+07	A03	6163704	6403849	6.28378e+06	-	AT5G51450.1-AT5G52050.1	Bra019147-Bra019181	359	8.5e-23	11	247898	240146	<1Mbp	<1Mbp
1133	Chr5	15223116	15787946	15505531	A04	19896403	20713958	2.03052e+07	+	AT5G38150.1-AT5G39450.1	Bra028160-Bra028246	1577	1.7e-81	43	564831	817556	<1Mbp	<1Mbp
1134	Chr5	14805229	15094802	1.495e+07	A04	19424454	19854381	1.96394e+07	+	AT5G37360.1-AT5G37900.1	Bra028113-Bra028157	1062	3.3e-51	28	289574	429928	<1Mbp	<1Mbp
1135	Chr5	20679225	20831849	20755537	A04	10286784	10642125	1.04645e+07	+	AT5G50820.1-AT5G51250.1	Bra035712-Bra021607	589	8.5e-27	16	152625	355342	<1Mbp	<1Mbp
1138	Chr5	15823735	16824756	1.63242e+07	A04	17831750	19362210	18596980	-	AT5G39520.1-AT5G42080.1	Bra025448-Bra025664	4686	0	123	1001022	1530461	1~2Mbp	1~2Mbp
1139	Chr5	15555156	15752962	15654059	A04	5975849	6210263	6093056	-	AT5G38850.1-AT5G39350.1	Bra030350-Bra032045	346	2.6e-21	10	197807	234415	<1Mbp	<1Mbp
1148	Chr5	1074205	1603911	1339058	A05	1669654	2013688	1841671	+	AT5G03980.1-AT5G05410.1	Bra029807-Bra029889	833	4.5e-41	25	529707	344035	<1Mbp	<1Mbp
1149	Chr5	4831748	5207987	5.01987e+06	A05	89063	317702	203382	+	AT5G14940.1-AT5G15950.1	Bra039125-Bra039176	772	5.9e-36	22	376240	228640	<1Mbp	<1Mbp
1153	Chr5	1602205	2245339	1923772	A05	2238149	3013118	2.62563e+06	-	AT5G05410.1-AT5G07200.1	Bra034720-Bra027177	1422	8.6e-142	41	643135	774970	<1Mbp	<1Mbp
1154	Chr5	9571185	9976592	9.77389e+06	A05	351379	628149	489764	-	AT5G27200.1-AT5G27944.1	Bra039404-Bra039471	541	1.6e-40	16	405408	276771	<1Mbp	<1Mbp
1155	Chr5	19684006	20139384	19911695	A05	696201	1009400	852800	-	AT5G48560.1-AT5G49620.1	Bra029582-Bra029640	387	6.9e-28	13	455379	313200	<1Mbp	<1Mbp
1160	Chr5	7842971	9515396	8.67918e+06	A06	11227872	12920736	12074304	+	AT5G23280.1-AT5G27030.1	Bra009667-Bra009930	7784	0	202	1672426	1692865	1~2Mbp	1~2Mbp
1161	Chr5	25466128	26369751	2.59179e+07	A06	15450458	17103903	1.62772e+07	+	AT5G63620.2-AT5G65925.1	Bra010185-Bra024431	6153	0	159	903624	1653446	<1Mbp	1~2Mbp
1162	Chr5	16973304	18021385	1.74973e+07	A06	22176146	22946374	22561260	+	AT5G42440.1-AT5G44670.1	Bra033615-Bra033759	3833	8.6e-247	102	1048082	770229	1~2Mbp	<1Mbp
1163	Chr5	24855661	25258681	25057171	A06	13572315	14424383	13998349	+	AT5G61900.3-AT5G62940.1	Bra010041-Bra010136	2638	2.4e-143	68	403021	852069	<1Mbp	<1Mbp
1164	Chr5	25269282	25528013	2.53986e+07	A06	25442715	25832279	25637497	+	AT5G62960.1-AT5G63790.1	Bra038595-Bra038663	1934	2.9e-106	50	258732	389565	<1Mbp	<1Mbp
1165	Chr5	2866252	3107829	2.98704e+06	A06	15834368	16366734	16100551	+	AT5G09220.1-AT5G09960.1	Bra024241-Bra024332	764	3.5e-38	22	241578	532367	<1Mbp	<1Mbp
1166	Chr5	10332375	10932999	10632687	A06	13165167	13414343	13289755	+	AT5G28370.1-AT5G28910.1	Bra009971-Bra010015	566	1.8e-27	17	600625	249177	<1Mbp	<1Mbp
1167	Chr5	3347421	3613361	3480391	A06	12083982	12482528	12283255	+	AT5G10580.1-AT5G11320.1	Bra009792-Bra009856	555	1.3e-22	16	265941	398547	<1Mbp	<1Mbp
1168	Chr5	3173497	3377451	3275474	A06	16462383	17052226	1.67573e+07	+	AT5G10140.1-AT5G10690.1	Bra024350-Bra024422	531	2.3e-23	15	203955	589844	<1Mbp	<1Mbp
1178	Chr5	18032864	19358125	1.86955e+07	A06	20911359	21902105	21406732	-	AT5G44700.1-AT5G47810.1	Bra024914-Bra025113	5907	0	155	1325262	990747	1~2Mbp	<1Mbp
1179	Chr5	19366483	20068665	19717574	A06	17578554	18239321	1.79089e+07	-	AT5G47820.1-AT5G49470.1	Bra024497-Bra037528	3407	0	89	702183	660768	<1Mbp	<1Mbp
1180	Chr5	9498052	9992770	9745411	A06	12804723	13220134	1.30124e+07	-	AT5G27000.1-AT5G27960.1	Bra009911-Bra009980	1447	3.2e-131	39	494719	415412	<1Mbp	<1Mbp
1181	Chr5	15858400	16459237	1.61588e+07	A06	18986614	19748298	19367456	-	AT5G39610.1-AT5G41120.1	Bra025232-Bra025374	1417	4e-134	40	600838	761685	<1Mbp	<1Mbp
1182	Chr5	26855216	26970641	2.69129e+07	A06	17104456	17305213	1.72048e+07	-	AT5G67310.1-AT5G67640.1	Bra024432-Bra024465	654	1.3e-45	17	115426	200758	<1Mbp	<1Mbp
1183	Chr5	20009741	20221299	20115520	A06	13372674	13566150	13469412	-	AT5G49350.1-AT5G49760.1	Bra010006-Bra010039	558	5.7e-38	15	211559	193477	<1Mbp	<1Mbp
1184	Chr5	24996234	25254212	25125223	A06	24294933	24919814	2.46074e+07	-	AT5G62230.1-AT5G62920.1	Bra018084-Bra018164	504	1.1e-35	15	257979	624882	<1Mbp	<1Mbp
1185	Chr5	3137323	3224765	3181044	A06	16416881	16599882	1.65084e+07	-	AT5G10030.1-AT5G10270.1	Bra024341-Bra024366	418	3.1e-23	11	87443	183002	<1Mbp	<1Mbp
1194	Chr5	26445086	26916294	26680690	A07	2136384	2792103	2.46424e+06	+	AT5G66160.1-AT5G67440.1	Bra012055-Bra012166	3018	6.8e-164	78	471209	655720	<1Mbp	<1Mbp
1195	Chr5	16026227	16832279	16429253	A07	10454526	11057310	10755918	+	AT5G40030.1-AT5G42110.1	Bra028432-Bra028527	2430	5.6e-142	66	806053	602785	<1Mbp	<1Mbp
1196	Chr5	15189444	15636065	1.54128e+07	A07	10224890	10430761	1.03278e+07	+	AT5G38060.1-AT5G39050.1	Bra028397-Bra028426	890	1.6e-37	25	446622	205872	<1Mbp	<1Mbp
1197	Chr5	14942396	15307008	15124702	A07	17170102	17508510	17339306	+	AT5G37620.1-AT5G38300.1	Bra004142-Bra004203	596	6.2e-23	17	364613	338409	<1Mbp	<1Mbp
1203	Chr5	2958292	3556977	3.25763e+06	A07	11187191	11559032	1.13731e+07	-	AT5G09520.1-AT5G11170.1	Bra028547-Bra028631	2526	6.8e-252	67	598686	371842	<1Mbp	<1Mbp
1205	Chr5	5830581	6030801	5930691	A07	373671	526121	449896	-	AT5G17700.1-AT5G18240.5	Bra036412-Bra036449	336	8.7e-22	10	200221	152451	<1Mbp	<1Mbp
1219	Chr5	5718772	5833901	5.77634e+06	A08	14019597	14128019	14073808	-	AT5G17350.1-AT5G17700.1	Bra013957-Bra013985	1026	3.8e-72	26	115130	108423	<1Mbp	<1Mbp
1220	Chr5	17390433	17816309	17603371	A08	194760	355543	275152	-	AT5G43330.1-AT5G44230.1	Bra030533-Bra030569	363	8.7e-26	12	425877	160784	<1Mbp	<1Mbp
1225	Chr5	25454730	26365998	25910364	A09	8989413	9441642	9.21553e+06	+	AT5G63580.1-AT5G65920.1	Bra037747-Bra037833	2902	8.9e-173	79	911269	452230	<1Mbp	<1Mbp
1226	Chr5	17108262	17948400	17528331	A09	24928436	25872732	25400584	+	AT5G42670.1-AT5G44560.1	Bra027442-Bra027559	2715	8.5e-165	73	840139	944297	<1Mbp	<1Mbp
1227	Chr5	9103179	9508878	9.30603e+06	A09	7983885	8186065	8084975	+	AT5G26050.1-AT5G27020.1	Bra036558-Bra036605	1469	8.6e-77	39	405700	202181	<1Mbp	<1Mbp
1228	Chr5	8281976	8841775	8.56188e+06	A09	7722370	7901861	7.81212e+06	+	AT5G24318.1-AT5G25420.1	Bra036510-Bra036544	1129	2.1e-51	31	559800	179492	<1Mbp	<1Mbp
1229	Chr5	16468447	16799895	16634171	A09	16757513	17337766	1.70476e+07	+	AT5G41140.1-AT5G42000.2	Bra027635-Bra027719	772	1.3e-37	22	331449	580254	<1Mbp	<1Mbp
1248	Chr5	24472639	25453841	24963240	A09	8326066	8969423	8.64774e+06	-	AT5G60830.1-AT5G63570.1	Bra035836-Bra035957	3491	0	94	981203	643358	<1Mbp	<1Mbp
1249	Chr5	18321914	19345039	1.88335e+07	A09	29161188	30559997	2.98606e+07	-	AT5G45250.1-AT5G47760.1	Bra017467-Bra027834	3447	0	93	1023126	1398810	1~2Mbp	1~2Mbp
1250	Chr5	26370201	26969394	2.66698e+07	A09	9443986	9873629	9.65881e+06	-	AT5G65930.1-AT5G67630.1	Bra037834-Bra037195	2918	1.8e-298	77	599194	429644	<1Mbp	<1Mbp
1251	Chr5	19417031	19862018	1.96395e+07	A09	7003787	7308941	7156364	-	AT5G47950.1-AT5G48980.1	Bra036150-Bra036208	1121	7.4e-98	31	444988	305155	<1Mbp	<1Mbp
1252	Chr5	9678666	9987990	9833328	A09	8180193	8314838	8.24752e+06	-	AT5G27410.1-AT5G27950.1	Bra036604-Bra036633	900	2.6e-66	24	309325	134646	<1Mbp	<1Mbp
1253	Chr5	26641652	26957642	26799647	A09	18919407	19404674	1.9162e+07	-	AT5G66730.1-AT5G67580.2	Bra036035-Bra036098	752	2e-56	21	315991	485268	<1Mbp	<1Mbp
1254	Chr5	16501217	16732847	16617032	A09	17474001	17941701	17707851	-	AT5G41250.1-AT5G41790.1	Bra027741-Bra027802	649	8.1e-48	18	231631	467701	<1Mbp	<1Mbp
1255	Chr5	19908626	20107191	2.00079e+07	A09	6911314	7033617	6.97247e+06	-	AT5G49120.1-AT5G49550.1	Bra036135-Bra036152	519	1.7e-31	14	198566	122304	<1Mbp	<1Mbp
1268	Chr5	5799905	6755080	6.27749e+06	A10	5979338	7055238	6517288	+	AT5G17600.1-AT5G19990.1	Bra002084-Bra002279	5571	0	144	955176	1075901	<1Mbp	1~2Mbp
1269	Chr5	6814093	7697927	7256010	A10	7068746	8064609	7.56668e+06	+	AT5G20190.1-AT5G23000.1	Bra002280-Bra002448	5117	2.5e-315	132	883835	995864	<1Mbp	<1Mbp
1270	Chr5	1496855	2154553	1825704	A10	2391692	2985115	2.6884e+06	+	AT5G05070.1-AT5G06950.1	Bra009084-Bra009241	4788	9.9e-292	123	657699	593424	<1Mbp	<1Mbp
1271	Chr5	2455634	3114239	2.78494e+06	A10	3272398	3839420	3555909	+	AT5G07720.1-AT5G09970.1	Bra009305-Bra009437	3341	1.3e-201	88	658606	567023	<1Mbp	<1Mbp
1272	Chr5	24629280	25028414	24828847	A10	2962701	3228515	3095608	+	AT5G61240.1-AT5G62310.1	Bra009234-Bra009293	752	1.4e-32	22	399135	265815	<1Mbp	<1Mbp
1273	Chr5	9869	128960	69414.5	A10	4682511	4751749	4717130	+	AT5G01030.2-AT5G01310.1	Bra009623-Bra009639	618	1.2e-23	16	119092	69239	<1Mbp	<1Mbp
1282	Chr5	21334793	24496351	22915572	A10	8063075	12636594	1.03498e+07	-	AT5G52570.1-AT5G60890.1	Bra002448-Bra003121	18104	0	471	3161559	4573520	2~5Mbp	2~5Mbp
1283	Chr5	3047218	5715075	4.38115e+06	A10	10299	2370845	1190572	-	AT5G09805.1-AT5G17330.1	Bra008561-Bra009082	17568	0	452	2667858	2360547	2~5Mbp	2~5Mbp
1284	Chr5	383153	1480197	931675	A10	3696620	4672432	4184526	-	AT5G02010.1-AT5G05010.1	Bra009404-Bra009621	7030	0	181	1097045	975813	1~2Mbp	<1Mbp
1285	Chr5	2136160	2455546	2295853	A10	2987021	3326038	3.15653e+06	-	AT5G06900.1-AT5G07710.1	Bra009243-Bra009312	1930	1.5e-174	50	319387	339018	<1Mbp	<1Mbp
1286	Chr5	17385867	17843678	1.76148e+07	A10	15711242	16028627	1.58699e+07	-	AT5G43320.1-AT5G44290.1	Bra015260-Bra015317	845	7e-68	24	457812	317386	<1Mbp	<1Mbp
1287	Chr5	20201101	20489727	20345414	A10	18106540	18529843	1.83182e+07	-	AT5G49730.1-AT5G50335.1	Bra037927-Bra037953	615	1.1e-40	17	288627	423304	<1Mbp	<1Mbp
1288	Chr5	8512042	8865677	8.68886e+06	A10	1839604	2090817	1.96521e+06	-	AT5G24790.1-AT5G25460.1	Bra008963-Bra009021	479	7.4e-33	14	353636	251214	<1Mbp	<1Mbp
